# Supplementary material for: Loss of Zbtb32 in NOD mice does not significantly alter T cell responses
Source: F1000Res. 2018 Nov 5;7:318. Originally published 2018 Mar 14. [Version 2] doi: 10.12688/f1000research.13864.2 (PMC5909056; doi:10.12688/f1000research.13864.2)
Supplement: Raw data for blood glucose from Figure 2 — The raw data values and the GraphPad Prism fole for blood glucose measurements. [file f1000research-7-18503-s0001.tgz]

Archive with 1 entries (1 files):
- ff7dfafc-1b49-4c87-96b7-b060ab342d15_Dataset_2__Zbtb32KO_BloodGlucose_Data.xlsx
