# Supplementary material for: Loss of Zbtb32 in NOD mice does not significantly alter T cell responses
Source: F1000Res. 2018 Nov 5;7:318. Originally published 2018 Mar 14. [Version 2] doi: 10.12688/f1000research.13864.2 (PMC5909056; doi:10.12688/f1000research.13864.2)
Supplement: Raw data for blood glucose from Figure 2 — The raw data values and the GraphPad Prism fole for blood glucose measurements. [file f1000research-7-18503-s0001.tgz › ff7dfafc-1b49-4c87-96b7-b060ab342d15_Dataset_2__Zbtb32KO_BloodGlucose_Data.xlsx]

## Sheet: Cohort 1 (YZ & CB)
									11/13/2015 CB		11/16/2015 CB		11/19/2015 CB		1/11/2016 CB		1/18/2016 CB		1/27/2016 CB		2/2/2016 CB		2/8/2016 CB		2/16/2016 CB		2/22/2016 CB		2/24/2016 CB		2/25/2016 CB
eartag ID	sex	D.O.B.	status	cage ID	Zbtb32 genotype	strain	line	history	age (w)	BG	age (w)	BG	age (w)	BG	age (w)	BG	age (w)	BG	age (w)	BG	age (w)	BG	age (w)	BG	age (w)	BG	age	BG	age	BG	age	BG
P3071	F	2015-06-11	01-tagged	R2488.1	+/-	NOD	Zbtb 32	(NOD.Zbtb 32KO) x (NOD/LtJ)	22.1429	160	22.5714		23	399	30.5714	Hi	31.5714	SAC	32.8571	SAC	33.7143	SAC	34.5714	SAC	35.7143	SAC	36.5714	SAC	36.8571	SAC	37.1429	SAC	P3071
P3072	F	2015-06-11	01-tagged	R2488.1	+/-	NOD	Zbtb 32	(NOD.Zbtb 32KO) x (NOD/LtJ)	22.1429	548	22.5714	SAC	23	SAC	30.5714	SAC	31.5714	SAC	32.8571	SAC	33.7143	SAC	34.5714	SAC	35.7143	SAC	36.5714	SAC	36.8571	SAC	37.1429	SAC		P3072
P3073	F	2015-06-11	01-tagged	R2488.1	+/-	NOD	Zbtb 32	(NOD.Zbtb 32KO) x (NOD/LtJ)	22.1429	460	22.5714	SAC	23	SAC	30.5714	SAC	31.5714	SAC	32.8571	SAC	33.7143	SAC	34.5714	SAC	35.7143	SAC	36.5714	SAC	36.8571	SAC	37.1429	SAC		P3073
P3082	F	2015-06-11	01-tagged	R2489.1	+/-	NOD	Zbtb 32	(NOD.Zbtb 32KO) x (NOD/LtJ)	22.1429	76	22.5714		23	77	30.5714	116	31.5714	98	32.8571	95	33.7143	106	34.5714	103	35.7143	109	36.5714	149	36.8571		37.1429	SAC	P3082
P3084	F	2015-06-11	01-tagged	R2489.1	+/-	NOD	Zbtb 32	(NOD.Zbtb 32KO) x (NOD/LtJ)	22.1429	330	22.5714		23	446	30.5714	SAC	31.5714	SAC	32.8571	SAC	33.7143	SAC	34.5714	SAC	35.7143	SAC	36.5714	SAC	36.8571	SAC	37.1429	SAC		P3084
P3086	F	2015-06-11	01-tagged	R2489.1	+/-	NOD	Zbtb 32	(NOD.Zbtb 32KO) x (NOD/LtJ)	22.1429	104	22.5714		23	118	30.5714	113	31.5714	101	32.8571	95	33.7143	94	34.5714	106	35.7143	102	36.5714	107	36.8571		37.1429	SAC	P3086
P3090	F	2015-06-13	01-tagged	R2490.1	+/+	NOD	Zbtb 32	(NOD.Zbtb 32KO) x (NOD/LtJ)	21.8529	108	22.2814		22.71	103	30.2814	114	31.2814	SAC	32.5671	SAC	33.4243	SAC	34.2814	SAC	35.4243	SAC	36.2814	SAC	36.5671	SAC	36.8529	SAC	P3090
P3091	F	2015-06-13	01-tagged	R2490.1	+/+	NOD	Zbtb 32	(NOD.Zbtb 32KO) x (NOD/LtJ)	21.8529	86	22.2814		22.71	149	30.2814	188	31.2814	SAC	32.5671	SAC	33.4243	SAC	34.2814	SAC	35.4243	SAC	36.2814	SAC	36.5671	SAC	36.8529	SAC	P3091
P3093	F	2015-06-13	01-tagged	R2490.1	+/+	NOD	Zbtb 32	(NOD.Zbtb 32KO) x (NOD/LtJ)	21.8529	128	22.2814		22.71	167	30.2814	119	31.2814	SAC	32.5671	SAC	33.4243	SAC	34.2814	SAC	35.4243	SAC	36.2814	SAC	36.5671	SAC	36.8529	SAC	P3093
P3094	F	2015-06-13	01-tagged	R2490.1	+/+	NOD	Zbtb 32	(NOD.Zbtb 32KO) x (NOD/LtJ)	21.8529	81	22.2814		22.71	146	30.2814	115	31.2814	SAC	32.5671	SAC	33.4243	SAC	34.2814	SAC	35.4243	SAC	36.2814	SAC	36.5671	SAC	36.8529	SAC	P3094
P3095	F	2015-06-13	01-tagged	R2490.1	+/+	NOD	Zbtb 32	(NOD.Zbtb 32KO) x (NOD/LtJ)	21.8529	HI	22.2814		22.71	Hi	30.2814	SAC	31.2814	SAC	32.5671	SAC	33.4243	SAC	34.2814	SAC	35.4243	SAC	36.2814	SAC	36.5671	SAC	36.8529	SAC	P3095
P3096	F	2015-06-16	01-tagged	R2491.1	+/+	NOD	Zbtb 32	(NOD.Zbtb32 KO) x (NOD/LtJ)	21.4329	102	21.8614		22.29	164	29.8614	160	30.8614	SAC	32.1471	SAC	33.0043	SAC	33.8614	SAC	35.0043	SAC	35.8614	SAC	36.1471	SAC	36.4329	SAC	P3096
P3097	F	2015-06-16	01-tagged	R2491.1	+/+	NOD	Zbtb 32	(NOD.Zbtb32 KO) x (NOD/LtJ)	21.4329	151	21.8614		22.29	133	29.8614	199	30.8614	SAC	32.1471	SAC	33.0043	SAC	33.8614	SAC	35.0043	SAC	35.8614	SAC	36.1471	SAC	36.4329	SAC	P3097
P3098	F	2015-06-16	01-tagged	R2491.1	+/+	NOD	Zbtb 32	(NOD.Zbtb32 KO) x (NOD/LtJ)	21.4329	83	21.8614		22.29	118	29.8614	118	30.8614	SAC	32.1471	SAC	33.0043	SAC	33.8614	SAC	35.0043	SAC	35.8614	SAC	36.1471	SAC	36.4329	SAC	P3098
P3099	F	2015-06-16	01-tagged	R2491.1	+/+	NOD	Zbtb 32	(NOD.Zbtb32 KO) x (NOD/LtJ)	21.4329	169	21.8614		22.29	283	29.8614	460	30.8614	SAC	32.1471	SAC	33.0043	SAC	33.8614	SAC	35.0043	SAC	35.8614	SAC	36.1471	SAC	36.4329	SAC	P3099
P3100	F	2015-06-16	01-tagged	R2491.1	+/+	NOD	Zbtb 32	(NOD.Zbtb32 KO) x (NOD/LtJ)	21.4329	HI	21.8614	SAC	22.29	SAC	29.8614	SAC	30.8614	SAC	32.1471	SAC	33.0043	SAC	33.8614	SAC	35.0043	SAC	35.8614	SAC	36.1471	SAC	36.4329	SAC		P3100
P3555	F	2015-07-02	01-tagged	R2487.2	+/+	NOD	Zbtb32KO	(NOD.Ztbt 32KO) x (NOD/LtJ)	19.1429		19.5714	87	20	139	27.5714	Hi	28.5714	SAC	29.8571	SAC	30.7143	SAC	31.5714	SAC	32.7143	SAC	33.5714	SAC	33.8571	SAC	34.1429	SAC	P3555
P3556	F	2015-07-02	01-tagged	R2487.2	+/+	NOD	Zbtb32KO	(NOD.Ztbt 32KO) x (NOD/LtJ)	19.1429		19.5714	142	20	117	27.5714	Hi	28.5714	SAC	29.8571	SAC	30.7143	SAC	31.5714	SAC	32.7143	SAC	33.5714	SAC	33.8571	SAC	34.1429	SAC	P3556
P3557	F	2015-07-02	01-tagged	R2487.2	+/-	NOD	Zbtb32KO	(NOD.Ztbt 32KO) x (NOD/LtJ)	19.1429		19.5714	123	20	128	27.5714	163	28.5714	157	29.8571	163	30.7143	123	31.5714	125	32.7143	170	33.5714	128	33.8571		34.1429	SAC	P3557
P3670	F	2015-07-10	01-tagged	R2488.2	+/-	NOD	Zbtb32KO	(NOD.Zbtb 32KO) x (NOD/LtJ)	18.0029	546	18.4314	SAC	18.86	SAC	26.4314	SAC	27.4314	SAC	28.7171	SAC	29.5743	SAC	30.4314	SAC	31.5743	SAC	32.4314	SAC	32.7171	SAC	33.0029	SAC		P3670
P3672	F	2015-07-10	01-tagged	R2488.2	+/-	NOD	Zbtb32KO	(NOD.Zbtb 32KO) x (NOD/LtJ)	18.0029	Hi	18.4314		18.86	Hi	26.4314	SAC	27.4314	SAC	28.7171	SAC	29.5743	SAC	30.4314	SAC	31.5743	SAC	32.4314	SAC	32.7171	SAC	33.0029	SAC	P3672
P3673	F	2015-07-10	01-tagged	R2488.2	+/-	NOD	Zbtb32KO	(NOD.Zbtb 32KO) x (NOD/LtJ)	18.0029	156	18.4314		18.86	110	26.4314	Hi	27.4314	SAC	28.7171	SAC	29.5743	SAC	30.4314	SAC	31.5743	SAC	32.4314	SAC	32.7171	SAC	33.0029	SAC	P3673
P4243	F	2015-08-24	01-tagged	R2489.3	+/+	NOD	Zbtb32KO	(NOD.Zbtb 32KO) x (NOD/LtJ)	11.5714		12	70	12.4286	107	20	89	21	171	22.2857	154	23.1429	101	24	157	25.1429	174	26	302	26.2857	148	26.5714	SAC	P4243

## Sheet: Cohort 2 (WC)
eartag ID	sex	D.O.B.	cage ID	Zbtb32 genotype	strain	Allele	line	history	Diabetes?	Age of onset?	BG	Age	BG	Age	BG	Age	BG	Age	BG	Age	BG	Age	BG	Age	BreederG	Age	BG	Age	BG	Age	BG	Age	BG	Age	BG	Age	BG	Age	BG	Age	BG	Age	BG	Age	BG	Age	BG	Age	BG
P4482	F	2015-09-06	R2488.4	+/-	NOD	C/D	Zbtb32KO	(NOD.Zbtb 32KO) x (NOD/LtJ)	1	20.4	SAC	25.57	SAC	25.2843	SAC	24.7129	SAC	24.4271	SAC	24.1414	SAC	23.2843	SAC	22.1414	SAC	21.57	SAC	21.2843	403	20.57	310	20.4271	0	19.2843	169	19.1414	0	18.4271	141	18.1414	0	17.4271	96	17.1414	94	16.2843	110	15.2843	196
P4483	F	2015-09-06	R2488.4	+/-	NOD	C/D	Zbtb32KO	(NOD.Zbtb 32KO) x (NOD/LtJ)	1	24.4	403	25.57	350	25.2843	222	24.7129	323	24.4271	203	24.1414	183	23.2843	170	22.1414	0	21.57	184	21.2843	0	20.57	115	20.4271	0	19.2843	116	19.1414	0	18.4271	133	18.1414	0	17.4271	88	17.1414	136	16.2843	0	15.2843	142
P4484	F	2015-09-06	R2488.4	+/-	NOD	C/D	Zbtb32KO	(NOD.Zbtb 32KO) x (NOD/LtJ)	1	18.1	SAC	25.57	SAC	25.2843	SAC	24.7129	SAC	24.4271	SAC	24.1414	SAC	23.2843	SAC	22.1414	SAC	21.57	SAC	21.2843	SAC	20.57	SAC	20.4271	SAC	19.2843	SAC	19.1414	326	18.4271	404	18.1414	164	17.4271	230	17.1414	150	16.2843	172	15.2843	354
P4485	F	2015-09-06	R2488.4	+/-	NOD	C/D	Zbtb32KO	(NOD.Zbtb 32KO) x (NOD/LtJ)	1	9.7	SAC	25.57	SAC	25.2843	SAC	24.7129	SAC	24.4271	SAC	24.1414	SAC	23.2843	SAC	22.1414	SAC	21.57	SAC	21.2843	SAC	20.57	SAC	20.4271	SAC	19.2843	SAC	19.1414	SAC	18.4271	SAC	18.1414	SAC	17.4271	SAC	17.1414	SAC	16.2843	SAC	15.2843	SAC
P4486	F	2015-09-06	R2488.4	+/-	NOD	C/D	Zbtb32KO	(NOD.Zbtb 32KO) x (NOD/LtJ)	1	29.4	SAC	31.2843	SAC	31.1414	187	30.1414	407	29.4271	228	29.2843	194	28.1414	135	27.7129	255	27.2843	202	26.2843	181	25.57	207	25.2843	138	24.7129	197	24.4271	299	24.1414	154	23.2843	178	22.1414	93	21.57	262	21.2843	0	20.57	139
P4635	F	2015-09-17	R2552.1	+/-	NOD	B	Zbtb32KO	(NOD.Zbtb 32+/-) x SAME	Breeder	n/a	B	29.7143	B	29.5714	B	28.5714	B	27.8571	B	27.7143	B	26.5714	B	26.1429	B	25.7143	B	24.7143	B	24	B	23.7143	B	23.1429	B	22.8571	B	22.5714	B	21.7143	B	20.5714	B	20	B	19.7143	B	19	B
P4637	F	2015-09-17	R2552.1	+/-	NOD	B	Zbtb32KO	(NOD.Zbtb 32+/-) x SAME	Breeder	n/a	B	29.7143	B	29.5714	B	28.5714	164	27.8571	196	27.7143	B	26.5714	B	26.1429	B	25.7143	B	24.7143	B	24	B	23.7143	B	23.1429	B	22.8571	B	22.5714	B	21.7143	B	20.5714	B	20	B	19.7143	0	19	83
P4638	F	2015-09-17	R2552.1	+/-	NOD	B	Zbtb32KO	(NOD.Zbtb 32+/-) x SAME	Breeder	n/a	B	29.7143	B	29.5714	B	28.5714	B	27.8571	B	27.7143	B	26.5714	B	26.1429	B	25.7143	B	24.7143	B	24	B	23.7143	B	23.1429	B	22.8571	B	22.5714	B	21.7143	B	20.5714	B	20	B	19.7143	0	19	95
P4647	F	2015-09-19	R2489.4	+/-	NOD	A/B	Zbtb32KO	(NOD.Zbtb 32KO) x (NOD/LtJ)	Exprmnt	n/a	0	29.4243	142	29.2814	243	28.2814	0	27.5671	118	27.4243	141	26.2814	181	25.8529	289	25.4243	137	24.4243	131	23.71	247	23.4243	234	22.8529	0	22.5671	135	22.2814	110	21.4243	189	20.2814	0	19.71	132	19.4243	0	18.71	228
P4648	F	2015-09-19	R2489.4	+/-	NOD	A/B	Zbtb32KO	(NOD.Zbtb 32KO) x (NOD/LtJ)	1	25.9	SAC	29.4243	SAC	29.2814	SAC	28.2814	SAC	27.5671	SAC	27.4243	407	26.2814	320	25.8529	236	25.4243	186	24.4243	228	23.71	175	23.4243	143	22.8529	179	22.5671	185	22.2814	147	21.4243	106	20.2814	0	19.71	104	19.4243	0	18.71	94
P4871	F	2015-10-01	R2553.1	+/-	NOD	C	Zbtb32KO	(NOD.Zbtb 32+/-) x SAME	1	17.7	SAC	32.7129	SAC	31.7129	SAC	30.7129	SAC	29.7129	SAC	28.7129	SAC	27.7129	SAC	27.57	SAC	26.57	SAC	25.8557	SAC	25.7129	SAC	24.57	SAC	24.1414	SAC	23.7129	SAC	22.7129	SAC	21.9986	SAC	21.7129	SAC	21.1414	SAC	20.8557	SAC	20.57	SAC
P4872	F	2015-10-01	R2553.1	+/+	NOD	C	Zbtb32KO	(NOD.Zbtb 32+/-) x SAME	1	20.6	SAC	32.7129	SAC	31.7129	SAC	30.7129	SAC	29.7129	SAC	28.7129	SAC	27.7129	SAC	27.57	SAC	26.57	SAC	25.8557	SAC	25.7129	SAC	24.57	SAC	24.1414	SAC	23.7129	SAC	22.7129	SAC	21.9986	SAC	21.7129	SAC	21.1414	290	20.8557	330	20.57	148
P4965	F	2015-10-13	R2552.2	+/-	NOD	B	Zbtb32KO	(NOD.Zbtb 32+/-) x SAME	Breeder	n/a	B	31.0014	B	30.0014	B	29.0014	B	28.0014	B	27.0014	B	26.0014	B	25.8586	B	24.8586	B	24.1443	113	24.0014	B	22.8586	B	22.43	B	22.0014	B	21.0014	B	20.2871	B	20.0014	B	19.43	B	19.1443	B	18.8586	B
P4966	F	2015-10-13	R2552.2	+/-	NOD	B	Zbtb32KO	(NOD.Zbtb 32+/-) x SAME	Breeder	n/a	B	31.0014	B	30.0014	B	29.0014	B	28.0014	B	27.0014	B	26.0014	B	25.8586	B	24.8586	B	24.1443	B	24.0014	B	22.8586	B	22.43	B	22.0014	B	21.0014	B	20.2871	B	20.0014	B	19.43	B	19.1443	B	18.8586	B
P4967	F	2015-10-13	R2552.2	+/-	NOD	B	Zbtb32KO	(NOD.Zbtb 32+/-) x SAME	Exprmnt	n/a	SAC	32.0014	SAC	31.0014	SAC	30.0014	SAC	29.0014	SAC	28.0014	SAC	27.0014	SAC	26.0014	SAC	25.8586	SAC	24.8586	SAC	24.1443	SAC	24.0014	SAC	22.8586	SAC	22.43	SAC	22.0014	SAC	21.0014	SAC	20.2871	SAC	20.0014	SAC	19.43	SAC	19.1443	SAC
P5055	F	2015-10-29	R2553.2	-/-	NOD	C	Zbtb32KO	(NOD.Zbtb 32+/-) x SAME	1	21.7	SAC	30.8543	SAC	29.7114	SAC	28.7114	SAC	27.7114	SAC	26.7114	SAC	25.7114	SAC	24.7114	SAC	23.7114	SAC	23.5686	SAC	22.5686	290	21.8543	341	21.7114	166	20.5686	199	20.14	269	19.7114	115	18.7114	0	17.9971	148	17.7114	0	17.14	0
P5056	F	2015-10-29	R2553.2	+/-	NOD	C	Zbtb32KO	(NOD.Zbtb 32+/-) x SAME	Breeder	n/a	B	30.8543	B	29.7114	B	28.7114	B	27.7114	B	26.7114	B	25.7114	B	24.7114	B	23.7114	B	23.5686	B	22.5686	B	21.8543	B	21.7114	B	20.5686	B	20.14	B	19.7114	B	18.7114	B	17.9971	B	17.7114	B	17.14	B
P5057	F	2015-10-29	R2553.2	+/-	NOD	C	Zbtb32KO	(NOD.Zbtb 32+/-) x SAME	Breeder	n/a	B	30.8543	B	29.7114	B	28.7114	B	27.7114	B	26.7114	B	25.7114	B	24.7114	B	23.7114	B	23.5686	B	22.5686	B	21.8543	B	21.7114	B	20.5686	B	20.14	B	19.7114	B	18.7114	B	17.9971	B	17.7114	B	17.14	B
P5058	F	2015-10-29	R2553.2	+/-	NOD	C	Zbtb32KO	(NOD.Zbtb 32+/-) x SAME	1	18	SAC	30.8543	SAC	29.7114	SAC	28.7114	SAC	27.7114	SAC	26.7114	SAC	25.7114	SAC	24.7114	SAC	23.7114	SAC	23.5686	SAC	22.5686	SAC	21.8543	SAC	21.7114	SAC	20.5686	SAC	20.14	SAC	19.7114	464	18.7114	272	17.9971	223	17.7114	0	17.14	0
P5059	F	2015-10-29	R2553.2	+/-	NOD	C	Zbtb32KO	(NOD.Zbtb 32+/-) x SAME	1	17.7	SAC	30.8543	SAC	29.7114	SAC	28.7114	SAC	27.7114	SAC	26.7114	SAC	25.7114	SAC	24.7114	SAC	23.7114	SAC	23.5686	SAC	22.5686	SAC	21.8543	SAC	21.7114	SAC	20.5686	SAC	20.14	SAC	19.7114	SAC	18.7114	580	17.9971	515	17.7114	0	17.14	166
P5060	F	2015-10-29	R2553.2	+/-	NOD	C	Zbtb32KO	(NOD.Zbtb 32+/-) x SAME	1	28.7	SAC	30.8543	300	29.7114	435	28.7114	174	27.7114	0	26.7114	164	25.7114	163	24.7114	0	23.7114	120	23.5686	152	22.5686	0	21.8543	113	21.7114	98	20.5686	0	20.14	145	19.7114	131	18.7114	218	17.9971	339	17.7114	0	17.14	0
P5061	F	2015-10-29	R2553.2	+/-	NOD	C	Zbtb32KO	(NOD.Zbtb 32+/-) x SAME	Breeder	n/a	B	30.8543	B	29.7114	B	28.7114	B	27.7114	B	26.7114	B	25.7114	B	24.7114	B	23.7114	B	23.5686	B	22.5686	B	21.8543	115	21.7114	B	20.5686	B	20.14	B	19.7114	B	18.7114	B	17.9971	B	17.7114	B	17.14	B
P5062	F	2015-10-29	R2553.2	+/-	NOD	C	Zbtb32KO	(NOD.Zbtb 32+/-) x SAME	Breeder	n/a	B	30.8543	B	29.7114	B	28.7114	B	27.7114	B	26.7114	B	25.7114	B	24.7114	B	23.7114	B	23.5686	B	22.5686	B	21.8543	74	21.7114	B	20.5686	B	20.14	B	19.7114	B	18.7114	B	17.9971	B	17.7114	B	17.14	B
P5224	F	2015-11-09	R2552.3	-/-	NOD	B	Zbtb32KO	(NOD.Zbtb 32+/-) x SAME	Breeder	n/a	B	29.2857	B	28.1429	B	27.1429	B	26.1429	B	25.1429	B	24.1429	B	23.1429	B	22.1429	B	22	B	21	B	20.2857	80	20.1429	B	19	B	18.5714	B	18.1429	B	17.1429	B	16.4286	B	16.1429	B	15.5714	B
P5225	F	2015-11-09	R2552.3	+/+	NOD	B	Zbtb32KO	(NOD.Zbtb 32+/-) x SAME	1	23.1	SAC	29.2857	SAC	28.1429	SAC	27.1429	SAC	26.1429	SAC	25.1429	319	24.1429	302	23.1429	0	22.1429	188	22	180	21	0	20.2857	111	20.1429	101	19	0	18.5714	126	18.1429	112	17.1429	0	16.4286	108	16.1429	0	15.5714	0
P5226	F	2015-11-09	R2552.3	-/-	NOD	B	Zbtb32KO	(NOD.Zbtb 32+/-) x SAME	1	8	SAC	29.2857	SAC	28.1429	SAC	27.1429	SAC	26.1429	SAC	25.1429	SAC	24.1429	SAC	23.1429	SAC	22.1429	SAC	22	SAC	21	SAC	20.2857	SAC	20.1429	SAC	19	SAC	18.5714	SAC	18.1429	SAC	17.1429	SAC	16.4286	SAC	16.1429	SAC	15.5714	SAC
P5518	F	2015-12-10	R2552.4	-/-	NOD	B	Zbtb32 KO	(NOD.Zbtb 32+/-) x SAME	0	30.9	109	30.8571	141	29.8571	116	28.8571	139	27.8571	105	26.8571	100	25.8571	85	24.8571	216	23.7143	160	22.7143	279	21.7143	182	20.7143	187	19.7143	181	18.7143	0	17.7143	114	17.5714	134	16.5714	0	15.8571	139	15.7143	197	14.5714	100
P5519	F	2015-12-10	R2552.4	-/-	NOD	B	Zbtb32 KO	(NOD.Zbtb 32+/-) x SAME	0	30.9	91	30.8571	150	29.8571	134	28.8571	101	27.8571	105	26.8571	89	25.8571	89	24.8571	112	23.7143	143	22.7143	141	21.7143	159	20.7143	122	19.7143	136	18.7143	0	17.7143	193	17.5714	229	16.5714	0	15.8571	92	15.7143	112	14.5714	147
P5522	F	2015-12-17	R2655.1	-/-	NOD	D	Zbtb32 KO	(NOD.Zbtb 32+/- (lineB)) x SAME	1	20.7	SAC	30.8571	SAC	29.8571	SAC	28.8571	SAC	27.8571	SAC	26.8571	SAC	25.8571	SAC	24.8571	SAC	23.8571	SAC	22.7143	HI	21.7143	350	20.7143	151	19.7143	182	18.7143	162	17.7143	0	16.7143	131	16.5714	93	15.5714	0	14.8571	100	14.7143	85
P5523	F	2015-12-17	R2655.1	+/+	NOD	D	Zbtb32 KO	(NOD.Zbtb 32+/- (lineB)) x SAME	0	31	130	30.8571	113	29.8571	126	28.8571	128	27.8571	112	26.8571	99	25.8571	78	24.8571	96	23.8571	112	22.7143	130	21.7143	120	20.7143	99	19.7143	125	18.7143	111	17.7143	0	16.7143	114	16.5714	105	15.5714	0	14.8571	89	14.7143	107
P5994	F	2016-01-18	R2679.1	+/-	NOD	B	Zbtb32KO	(NOD.Zbtb 32+/-) x SAME (Line B)	Breeder	n/a	Breeder	26.29	0	25.29	0	24.29	0	23.29	0	22.29	0	21.29	0	20.29	B	19.29	B	18.1471	B	17.1471	B	16.1471	B	15.1471	B	14.1471	B	13.1471	B	12.1471	B	12.0043	B	11.0043	B	10.29	100	10.1471	B
P5995	F	2016-01-18	R2679.1	+/-	NOD	B	Zbtb32KO	(NOD.Zbtb 32+/-) x SAME (Line B)	Breeder	n/a	Breeder	26.29	0	25.29	0	24.29	0	23.29	0	22.29	0	21.29	0	20.29	B	19.29	B	18.1471	B	17.1471	B	16.1471	B	15.1471	B	14.1471	B	13.1471	B	12.1471	B	12.0043	B	11.0043	B	10.29	83	10.1471	B
P5996	F	2016-01-18	R2679.1	-/-	NOD	B	Zbtb32KO	(NOD.Zbtb 32+/-) x SAME (Line B)	0	30.3	111	29.9686	150	29.3686	132	28.3686	134	27.4286	119	26.29	120	25.29	112	24.29	131	23.29	91	22.29	109	21.29	74	20.29	91	19.29	126	18.1471	155	17.1471	143	16.1471	126	15.1471	108	14.1471	145	13.1471	0	12.1471	115
P5997	F	2016-01-18	R2679.1	+/+	NOD	B	Zbtb32KO	(NOD.Zbtb 32+/-) x SAME (Line B)	1	28.4	SAC	29.9686	279	29.3686	308	28.3686	181	27.4286	375	26.29	175	25.29	222	24.29	370	23.29	104	22.29	127	21.29	96	20.29	127	19.29	123	18.1471	101	17.1471	111	16.1471	121	15.1471	117	14.1471	267	13.1471	0	12.1471	174
P5998	F	2016-01-18	R2679.1	+/-	NOD	B	Zbtb32KO	(NOD.Zbtb 32+/-) x SAME (Line B)	Breeder	n/a	Breeder	29.9686	Breeder	29.3686	Breeder	28.3686	Breeder	27.4286	Breeder	26.29	0	25.29	0	24.29	0	23.29	0	22.29	0	21.29	0	20.29	B	19.29	B	18.1471	B	17.1471	B	16.1471	B	15.1471	B	14.1471	B	13.1471	B	12.1471	B
P5999	F	2016-01-18	R2679.1	+/+	NOD	B	Zbtb32KO	(NOD.Zbtb 32+/-) x SAME (Line B)	1	13.1	SAC	29.9686	SAC	29.3686	SAC	28.3686	SAC	27.4286	SAC	26.29	SAC	25.29	SAC	24.29	SAC	23.29	SAC	22.29	SAC	21.29	SAC	20.29	SAC	19.29	SAC	18.1471	SAC	17.1471	SAC	16.1471	SAC	15.1471	514	14.1471	312	13.1471	0	12.1471	151
P6000	F	2016-01-18	R2679.1	-/-	NOD	B	Zbtb32KO	(NOD.Zbtb 32+/-) x SAME (Line B)	Exprmnt	n/a	SAC	29.9686	SAC	29.3686	SAC	28.3686	SAC	27.4286	SAC	26.29	SAC	25.29	SAC	24.29	SAC	23.29	SAC	22.29	SAC	21.29	SAC	20.29	SAC	19.29	SAC	18.1471	SAC	17.1471	SAC	16.1471	SAC	15.1471	SAC	14.1471	SAC	13.1471	SAC	12.1471	SAC
P6001	F	2016-01-18	R2679.1	+/-	NOD	B	Zbtb32KO	(NOD.Zbtb 32+/-) x SAME (Line B)	Breeder	n/a	Breeder	29.9686	Breeder	29.3686	Breeder	28.3686	Breeder	27.4286	Breeder	26.29	0	25.29	0	24.29	0	23.29	0	22.29	0	21.29	0	20.29	B	19.29	B	18.1471	B	17.1471	B	16.1471	B	15.1471	B	14.1471	B	13.1471	B	12.1471	B
P6002	F	2016-01-18	R2679.1	+/-	NOD	B	Zbtb32KO	(NOD.Zbtb 32+/-) x SAME (Line B)	Breeder	n/a	Breeder	29.9686	Breeder	29.3686	Breeder	28.3686	Breeder	27.4286	Breeder	26.29	0	25.29	0	24.29	0	23.29	0	22.29	0	21.29	0	20.29	B	19.29	B	18.1471	B	17.1471	B	16.1471	B	15.1471	B	14.1471	B	13.1471	B	12.1471	B
P6081	F	2016-01-18	R2680.1	+/-	NOD	B	Zbtb32KO	(NOD.Zbtb 32+/-) x SAME (Line B)	Breeder	n/a	Breeder	29.9686	Breeder	29.3686	Breeder	28.3686	Breeder	27.4286	Breeder	26.2857	0	25.2857	0	24.2857	0	23.2857	0	22.2857	0	21.2857	0	20.2857	B	19.2857	B	18.1429	B	17.1429	B	16.1429	B	15.1429	B	14.1429	B	13.1429	B	12.1429	B
P6082	F	2016-01-18	R2680.1	+/-	NOD	B	Zbtb32KO	(NOD.Zbtb 32+/-) x SAME (Line B)	Breeder	n/a	Breeder	29.9686	Breeder	29.3686	Breeder	28.3686	Breeder	27.4286	Breeder	26.2857	0	25.2857	0	24.2857	0	23.2857	0	22.2857	0	21.2857	0	20.2857	B	19.2857	B	18.1429	B	17.1429	B	16.1429	B	15.1429	B	14.1429	B	13.1429	B	12.1429	B
P6083	F	2016-01-18	R2680.1	+/-	NOD	B	Zbtb32KO	(NOD.Zbtb 32+/-) x SAME (Line B)	Breeder	n/a	Breeder	29.9686	Breeder	29.3686	Breeder	28.3686	Breeder	27.4286	Breeder	26.2857	0	25.2857	0	24.2857	0	23.2857	0	22.2857	0	21.2857	0	20.2857	B	19.2857	B	18.1429	B	17.1429	B	16.1429	B	15.1429	B	14.1429	B	13.1429	B	12.1429	B
P6088	F	2016-01-19	R2678.1	-/-	NOD	B	Zbtb32KO	((NOD.Zbtb 32-/-) x SAME (Line B)	Breeder	n/a	Breeder	29.8257	Breeder	29.2257	Breeder	28.2257	Breeder	27.2857	Breeder	26.1457	0	25.1457	0	24.1457	0	23.1457	0	22.1457	0	21.1457	0	20.1457	B	19.1457	B	18.0029	B	17.0029	B	16.0029	B	15.0029	B	14.0029	B	13.0029	B	12.0029	B
P6089	F	2016-01-19	R2678.1	-/-	NOD	B	Zbtb32KO	((NOD.Zbtb 32-/-) x SAME (Line B)	Exprmnt	n/a	SAC	29.8257	SAC	29.2257	SAC	28.2257	SAC	27.2857	SAC	26.1457	SAC	25.1457	SAC	24.1457	SAC	23.1457	SAC	22.1457	SAC	21.1457	SAC	20.1457	SAC	19.1457	SAC	18.0029	SAC	17.0029	SAC	16.0029	SAC	15.0029	SAC	14.0029	SAC	13.0029	SAC	12.0029	SAC
P6090	F	2016-01-19	R2678.1	-/-	NOD	B	Zbtb32KO	((NOD.Zbtb 32-/-) x SAME (Line B)	Exprmnt	n/a	SAC	29.8257	SAC	29.2257	SAC	28.2257	SAC	27.2857	SAC	26.1457	SAC	25.1457	SAC	24.1457	SAC	23.1457	SAC	22.1457	SAC	21.1457	SAC	20.1457	SAC	19.1457	SAC	18.0029	SAC	17.0029	SAC	16.0029	SAC	15.0029	SAC	14.0029	SAC	13.0029	SAC	12.0029	SAC
P6115	F	2016-01-21	R2681.1	+/+	NOD	C	Zbtb32KO	(NOD.Zbtb 32+/-) x SAME (Line C)	1	12	SAC	29.54	SAC	28.94	SAC	27.94	SAC	27	SAC	25.8529	SAC	24.8529	SAC	23.8529	SAC	22.8529	SAC	21.8529	SAC	20.8529	SAC	19.8529	SAC	18.8529	SAC	17.71	SAC	16.71	SAC	15.71	SAC	14.71	SAC	13.71	286	12.71	440	11.71	249
P6120	F	2016-01-26	R2655.2	+/+	NOD	D	Zbtb32KO	(NOD.Zbtb 32+/- (lineD)) x SAME	0	28.3	Retired	28.8257	Retired	28.2257	Retired	27.2257	Retired	26.2857	93	25.1429	69	24.1429	112	23.1429	120	22.1429	111	21.1429	86	20.1429	93	19.1429	88	18.1429	114	17	111	16	107	15	117	14	97	13	110	12	0	11	123
P6121	F	2016-01-26	R2655.2	-/-	NOD	D	Zbtb32KO	(NOD.Zbtb 32+/- (lineD)) x SAME	Breeder	n/a	Breeder	28.8257	Breeder	28.2257	Breeder	27.2257	Breeder	26.2857	Breeder	25.1429	0	24.1429	0	23.1429	0	22.1429	0	21.1429	0	20.1429	0	19.1429	B	18.1429	B	17	B	16	B	15	B	14	B	13	B	12	B	11	B
P6122	F	2016-01-26	R2655.2	+/+	NOD	D	Zbtb32KO	(NOD.Zbtb 32+/- (lineD)) x SAME	1	18.1	SAC	28.8257	SAC	28.2257	SAC	27.2257	SAC	26.2857	SAC	25.1429	SAC	24.1429	SAC	23.1429	SAC	22.1429	SAC	21.1429	SAC	20.1429	426	19.1429	465	18.1429	202	17	184	16	143	15	0	14	204	13	131	12	0	11	109
P6123	F	2016-01-26	R2655.2	+/+	NOD	D	Zbtb32KO	(NOD.Zbtb 32+/- (lineD)) x SAME	0	30.1	177	28.8257	164	28.2257	159	27.2257	149	26.2857	166	25.1429	109	24.1429	138	23.1429	129	22.1429	109	21.1429	131	20.1429	91	19.1429	101	18.1429	134	17	119	16	120	15	90	14	125	13	124	12	0	11	101
P6124	F	2016-01-26	R2655.2	+/+	NOD	D	Zbtb32KO	(NOD.Zbtb 32+/- (lineD)) x SAME	1	23.1	SAC	28.8257	SAC	28.2257	SAC	27.2257	SACC	26.2857	SACC	25.1429	420	24.1429	466	23.1429	173	22.1429	165	21.1429	119	20.1429	94	19.1429	71	18.1429	100	17	92	16	110	15	91	14	93	13	96	12	0	11	113
P6125	F	2016-01-26	R2655.2	+/+	NOD	D	Zbtb32KO	(NOD.Zbtb 32+/- (lineD)) x SAME	0	30.1	140	28.8257	149	28.2257	175	27.2257	145	26.2857	144	25.1429	131	24.1429	136	23.1429	119	22.1429	102	21.1429	108	20.1429	96	19.1429	117	18.1429	109	17	112	16	122	15	171	14	96	13	121	12	0	11	90
P6276	F	2016-02-10	R2681.2	+/-	NOD	C	Zbtb32KO	(NOD.Zbtb 32+/-) x SAME (Line C)	1	26.1	514	26.6829	342	26.0829	160	25.0829	120	24.1429	126	23	111	22	120	21.2857	118	20	92	18.7143	109	17.7143	87	16.7143	103	15.8571	107	14.7143	103	13.7143	128	12.7143	126	11.7143	149	10.7143	109	9.71429	111	8.71429	115
P6277	F	2016-02-10	R2681.2	-/-	NOD	C	Zbtb32KO	(NOD.Zbtb 32+/-) x SAME (Line C)	1	21.3	SAC	26.6829	SAC	26.0829	SAC	25.0829	SACC	24.1429	SACC	23	453	22	517	21.2857	29	20	145	18.7143	152	17.7143	168	16.7143	98	15.8571	105	14.7143	112	13.7143	111	12.7143	87	11.7143	82	10.7143	90	9.71429	110	8.71429	107
P6278	F	2016-02-10	R2681.2	+/-	NOD	C	Zbtb32KO	(NOD.Zbtb 32+/-) x SAME (Line C)	1	30.3	222	42.7143	222	40.7143	222	38.7143	222	37.1429	222	36.2857	222	35.2857	222	33.2857	222	32.1429	222	31	264	30.2857	166	28.5829	195	27.8829	128	26.6829	193	26.0829	230	25.0829	183	24.1429	134	23	105	22	178	21.2857	160
P6284	F	2016-02-12	R2680.2	-/-	NOD	B	Zbtb32KO	(NOD.Zbtb 32+/-) x SAME (Line B)	1	30.7	448	42.4286	448	40.4286	448	38.4286	448	36.8571	448	36	448	35	448	33	448	31.8571	448	30.7143	189	30	187	28.2971	285	27.5971	200	26.3971	163	25.7971	178	24.7971	109	23.8571	127	22.7143	96	21.7143	112	21	97
P6285	F	2016-02-12	R2680.2	+/-	NOD	B	Zbtb32KO	(NOD.Zbtb 32+/-) x SAME (Line B)	Breeder	n/a	Breeder	42.4286	Breeder	40.4286	Breeder	38.4286	Breeder	36.8571	Breeder	36	Breeder	35	Breeder	33	Breeder	31.8571	Breeder	30.7143	Breeder	30	Breeder	28.2971	Breeder	27.5971	Breeder	26.3971	Breeder	25.7971	Breeder	24.7971	Breeder	23.8571	Breeder	22.7143	Breeder	21.7143	Breeder	21	Breeder
P6286	F	2016-02-12	R2680.2	+/-	NOD	B	Zbtb32KO	(NOD.Zbtb 32+/-) x SAME (Line B)	Breeder	n/a	Breeder	42.4286	Breeder	40.4286	Breeder	38.4286	Breeder	36.8571	Breeder	36	Breeder	35	Breeder	33	Breeder	31.8571	Breeder	30.7143	Breeder	30	Breeder	28.2971	Breeder	27.5971	Breeder	26.3971	Breeder	25.7971	Breeder	24.7971	Breeder	23.8571	Breeder	22.7143	Breeder	21.7143	Breeder	21	Breeder
P6287	F	2016-02-12	R2680.2	+/-	NOD	B	Zbtb32KO	(NOD.Zbtb 32+/-) x SAME (Line B)	Breeder	n/a	Breeder	42.4286	Breeder	40.4286	Breeder	38.4286	Breeder	36.8571	Breeder	36	Breeder	35	Breeder	33	Breeder	31.8571	Breeder	30.7143	Breeder	30	Breeder	28.2971	Breeder	27.5971	Breeder	26.3971	Breeder	25.7971	Breeder	24.7971	Breeder	23.8571	Breeder	22.7143	Breeder	21.7143	Breeder	21	Breeder
P6409	F	2016-02-21	R2703.1	+/+	NOD	B	Zbtb32KO	(NOD.Zbtb 32+/- (Line B)) x SAME	1	18.4	SACC	41.1429	SACC	39.1429	SACC	37.1429	SACC	35.5714	SACC	34.7143	SACC	33.7143	SACC	31.7143	SACC	30.5714	SACC	29.4286	SACC	28.7143	SACC	27.0114	SACC	26.3114	SACC	25.1114	SACC	24.5114	SACC	23.5114	SACC	22.5714	SACC	21.4286	SACC	20.4286	560	19.7143	508
P6410	F	2016-02-21	R2703.1	+/-	NOD	B	Zbtb32KO	(NOD.Zbtb 32+/- (Line B)) x SAME	0	n/a	Retired	41.1429	Retired	39.1429	Retired	37.1429	Retired	35.5714	Retired	34.7143	Retired	33.7143	311	31.7143	232	30.5714	235	29.4286	191	28.7143	112	27.0114	183	26.3114	168	25.1114	129	24.5114	191	23.5114	133	22.5714	164	21.4286	153	20.4286	116	19.7143	109
P6493	F	2016-02-19	R2704.1	+/-	NOD	B	Zbtb32KO	(NOD.Zbtb 32+/- (Line B)) x SAME	Breeder	n/a	Breeder	41.4286	Breeder	39.4286	Breeder	37.4286	Breeder	35.8571	Breeder	35	Breeder	34	Breeder	32	Breeder	30.8571	Breeder	29.7143	Breeder	29	Breeder	27.2971	Breeder	26.5971	Breeder	25.3971	Breeder	24.7971	Breeder	23.7971	Breeder	22.8571	Breeder	21.7143	Breeder	20.7143	Breeder	20	Breeder
P6494	F	2016-02-19	R2704.1	+/-	NOD	B	Zbtb32KO	(NOD.Zbtb 32+/- (Line B)) x SAME	1	18.7	SAC	41.4286	SAC	39.4286	SAC	37.4286	SAC	35.8571	SAC	35	SAC	34	SAC	32	SAC	30.8571	SAC	29.7143	SAC	29	SAC	27.2971	SAC	26.5971	SAC	25.3971	SAC	24.7971	SAC	23.7971	SACC	22.8571	SACC	21.7143	SACC	20.7143	580	20	252
P6495	F	2016-02-19	R2704.1	-/-	NOD	B	Zbtb32KO	(NOD.Zbtb 32+/- (Line B)) x SAME	1	18.7	SAC	41.4286	SAC	39.4286	SAC	37.4286	SAC	35.8571	SAC	35	SAC	34	SAC	32	SAC	30.8571	SAC	29.7143	SAC	29	SAC	27.2971	SAC	26.5971	SAC	25.3971	SAC	24.7971	SAC	23.7971	518	22.8571	532	21.7143	158	20.7143	169	20	414
P6496	F	2016-02-19	R2704.1	-/-	NOD	B	Zbtb32KO	(NOD.Zbtb 32+/- (Line B)) x SAME	1	21.7	SAC	41.4286	SAC	39.4286	SAC	37.4286	SAC	35.8571	SAC	35	SAC	34	SAC	32	SAC	30.8571	SAC	29.7143	SAC	29	SAC	27.2971	SAC	26.5971	SAC	25.3971	SAC	24.7971	SAC	23.7971	590	22.8571	488	21.7143	171	20.7143	326	20	108
P6633	F	2016-03-04	R2678.2	-/-	NOD	B	Zbtb32KO	((NOD.Zbtb 32-/-) x SAME (Line B)	Breeder	n/a	Breeder	39.4286	Breeder	37.4286	Breeder	35.4286	Breeder	33.8571	Breeder	33	Breeder	32	Breeder	30	Breeder	28.8571	Breeder	27.7143	Breeder	27	Breeder	25.2971	Breeder	24.5971	Breeder	23.3971	Breeder	22.7971	Breeder	21.7971	Breeder	20.8571	Breeder	19.7143	Breeder	18.7143	Breeder	18	Breeder
P6634	F	2016-03-04	R2678.2	-/-	NOD	B	Zbtb32KO	((NOD.Zbtb 32-/-) x SAME (Line B)	Breeder	n/a	Breeder	39.4286	Breeder	37.4286	Breeder	35.4286	Breeder	33.8571	Breeder	33	Breeder	32	Breeder	30	Breeder	28.8571	Breeder	27.7143	Breeder	27	Breeder	25.2971	Breeder	24.5971	Breeder	23.3971	Breeder	22.7971	Breeder	21.7971	Breeder	20.8571	Breeder	19.7143	Breeder	18.7143	Breeder	18	Breeder
P6635	F	2016-03-04	R2678.2	-/-	NOD	B	Zbtb32KO	((NOD.Zbtb 32-/-) x SAME (Line B)	Exprmnt	n/a	SAC	39.4286	SAC	37.4286	SAC	35.4286	SAC	33.8571	SAC	33	SAC	32	SAC	30	SAC	28.8571	SAC	27.7143	SAC	27	SAC	25.2971	SAC	24.5971	SAC	23.3971	SAC	22.7971	SAC	21.7971	SAC	20.8571	SAC	19.7143	0	18.7143	0	18	0
P6636	F	2016-03-04	R2678.2	-/-	NOD	B	Zbtb32KO	((NOD.Zbtb 32-/-) x SAME (Line B)	Exprmnt	n/a	SAC	39.4286	SAC	37.4286	SAC	35.4286	SAC	33.8571	SAC	33	SAC	32	SAC	30	SAC	28.8571	SAC	27.7143	SAC	27	SAC	25.2971	SAC	24.5971	SAC	23.3971	SAC	22.7971	SAC	21.7971	SAC	20.8571	SAC	19.7143	0	18.7143	0	18	0
P6637	F	2016-03-04	R2678.2	-/-	NOD	B	Zbtb32KO	((NOD.Zbtb 32-/-) x SAME (Line B)	Exprmnt	n/a	SAC	39.4286	SAC	37.4286	SAC	35.4286	SAC	33.8571	SAC	33	SAC	32	SAC	30	SAC	28.8571	SAC	27.7143	SAC	27	SAC	25.2971	SAC	24.5971	SAC	23.3971	SAC	22.7971	SAC	21.7971	SAC	20.8571	SAC	19.7143	0	18.7143	0	18	0
P6792	F	2016-03-22	R2703.2	+/-	NOD	B	Zbtb32KO	(NOD.Zbtb 32+/- (Line C)) x SAME	1	18.3	SAC	36.8571	SAC	34.8571	SAC	32.8571	SAC	31.2857	SAC	30.4286	SAC	29.4286	SAC	27.4286	SAC	26.2857	SAC	25.1429	SAC	24.4286	SAC	22.7257	SAC	22.0257	SAC	20.8257	SAC	20.2257	543	19.2257	417	18.2857	154	17.1429	152	16.1429	117	15.4286	103
P6793	F	2016-03-22	R2703.2	+/-	NOD	B	Zbtb32KO	(NOD.Zbtb 32+/- (Line C)) x SAME	1	15.4	SAC	36.8571	SAC	34.8571	SAC	32.8571	SAC	31.2857	SAC	30.4286	SAC	29.4286	SAC	27.4286	SAC	26.2857	SAC	25.1429	SAC	24.4286	SAC	22.7257	SAC	22.0257	SAC	20.8257	SAC	20.2257	SAC	19.2257	SAC	18.2857	557	17.1429	407	16.1429	230	15.4286	117
P6958	F	2016-03-28	R2679.2	-/-	NOD	B	Zbtb32KO	(NOD.Zbtb 32+/-) x SAME (Line B)	0	n/a	Retired	36	93	34	96	32	101	30.4286	117	29.5714	122	28.5714	94	26.5714	82	25.4286	110	24.2857	88	23.5714	104	21.8686	109	21.1686	111	19.9686	128	19.3686	114	18.3686	129	17.4286	99	16.2857	95	15.2857	95	14.5714	123
P6959	F	2016-03-28	R2679.2	+/-	NOD	B	Zbtb32KO	(NOD.Zbtb 32+/-) x SAME (Line B)	1	19.4	SAC	36	SAC	34	SAC	32	SAC	30.4286	SAC	29.5714	SAC	28.5714	SAC	26.5714	SAC	25.4286	SAC	24.2857	SAC	23.5714	SAC	21.8686	SAC	21.1686	527	19.9686	381	19.3686	215	18.3686	135	17.4286	121	16.2857	108	15.2857	148	14.5714	147
P6960	F	2016-03-28	R2679.2	+/-	NOD	B	Zbtb32KO	(NOD.Zbtb 32+/-) x SAME (Line B)	1	14.6	SAC	36	SAC	34	SAC	32	SAC	30.4286	SAC	29.5714	SAC	28.5714	SAC	26.5714	SAC	25.4286	SAC	24.2857	SAC	23.5714	SAC	21.8686	SAC	21.1686	SAC	19.9686	SAC	19.3686	SAC	18.3686	SAC	17.4286	SAC	16.2857	512	15.2857	475	14.5714	143
P6991	F	2016-04-02	R2706.1	+/-	NOD	C	Zbtb32KO	(NOD.Zbtb 32+/-) x (NOD.Zbtb 32 -/-	1	15.6	SAC	35.2857	SAC	33.2857	SAC	31.2857	SAC	29.7143	SAC	28.8571	SAC	27.8571	SAC	25.8571	SAC	24.7143	SAC	23.5714	SAC	22.8571	SAC	21.1543	SAC	20.4543	SAC	19.2543	SAC	18.6543	SAC	17.6543	547	16.7143	417	15.5714	177	14.5714	81	13.8571	98
P6992	F	2016-04-02	R2706.1	+/-	NOD	C	Zbtb32KO	(NOD.Zbtb 32+/-) x (NOD.Zbtb 32 -/-	1	23.6	SAC	35.2857	SAC	33.2857	SAC	31.2857	SAC	29.7143	SAC	28.8571	SAC	27.8571	SAC	25.8571	466	24.7143	433	23.5714	146	22.8571	330	21.1543	189	20.4543	294	19.2543	157	18.6543	153	17.6543	218	16.7143	136	15.5714	132	14.5714	141	13.8571	105
P6993	F	2016-04-02	R2706.1	+/-	NOD	C	Zbtb32KO	(NOD.Zbtb 32+/-) x (NOD.Zbtb 32 -/-	0	n/a	Retired	35.2857	101	33.2857	147	31.2857	186	29.7143	154	28.8571	142	27.8571	127	25.8571	189	24.7143	122	23.5714	108	22.8571	140	21.1543	161	20.4543	200	19.2543	120	18.6543	111	17.6543	103	16.7143	134	15.5714	128	14.5714	90	13.8571	79
P7010	F	2016-04-04	R2761.1	-/-	NOD	B	Zbtb32KO	(NOD.Zbtb 32+/-) x SAME (Line B)	Exprmnt	n/a	SAC	35	SAC	33	SAC	31	SAC	29.4286	SAC	28.5714	SAC	27.5714	SAC	25.5714	SAC	24.4286	SAC	23.2857	SAC	22.5714	SAC	20.8686	SAC	20.1686	SAC	18.9686	SAC	18.3686	Exprmnt	17.3686	Exprmnt	16.4286	Exprmnt. Sacc	15.2857	Exprmnt. Sacc	14.2857	Exprmnt. Sacc	13.5714	Exprmnt. Sacc
P7011	F	2016-04-04	R2761.1	-/-	NOD	B	Zbtb32KO	(NOD.Zbtb 32+/-) x SAME (Line B)	0	n/a	Retired	35	147	33	122	31	111	29.4286	149	28.5714	151	27.5714	96	25.5714	139	24.4286	93	23.2857	101	22.5714	125	20.8686	140	20.1686	132	18.9686	102	18.3686	154	17.3686	140	16.4286	113	15.2857	122	14.2857	138	13.5714	184
P7012	F	2016-04-04	R2761.1	-/-	NOD	B	Zbtb32KO	(NOD.Zbtb 32+/-) x SAME (Line B)	Exprmnt	n/a	Sac	35	Sac	33	Sac	31	Sac	29.4286	Sac	28.5714	Sac	27.5714	Sac	25.5714	Sac	24.4286	Sac	23.2857	Sac	22.5714	Sac	20.8686	Sac	20.1686	Sac	18.9686	SAC	18.3686	Exprmnt	17.3686	Exprmnt	16.4286	Exprmnt. Sacc	15.2857	Exprmnt. Sacc	14.2857	Exprmnt. Sacc	13.5714	Exprmnt. Sacc
P7013	F	2016-04-04	R2761.1	+/-	NOD	B	Zbtb32KO	(NOD.Zbtb 32+/-) x SAME (Line B)	0	n/a	Retired	35	92	33	137	31	115	29.4286	113	28.5714	107	27.5714	132	25.5714	112	24.4286	123	23.2857	103	22.5714	129	20.8686	123	20.1686	110	18.9686	115	18.3686	111	17.3686	171	16.4286	110	15.2857	128	14.2857	109	13.5714	101
P7015	F	2016-04-05	R2678.3	-/- line B	NOD	B	Zbtb32 KO	((NOD.Zbtb 32-/-) x SAME (Line B)	1	17.7	SAC	34.8571	SAC	32.8571	SAC	30.8571	SAC	29.2857	SAC	28.4286	SAC	27.4286	SAC	25.4286	SAC	24.2857	SAC	23.1429	SAC	22.4286	SAC	20.7257	SAC	20.0257	SAC	18.8257	588	18.2257	419	17.2257	158	16.2857	228	15.1429	149	14.1429	139	13.4286	114
P7016	F	2016-04-05	R2678.3	-/- line B	NOD	B	Zbtb32 KO	((NOD.Zbtb 32-/-) x SAME (Line B)	1	30.9	SAC	34.8571	600	32.8571	468	30.8571	152	29.2857	314	28.4286	152	27.4286	185	25.4286	124	24.2857	156	23.1429	135	22.4286	172	20.7257	119	20.0257	165	18.8257	119	18.2257	161	17.2257	176	16.2857	115	15.1429	154	14.1429	103	13.4286	109
P7017	F	2016-04-05	R2678.3	-/- line B	NOD	B	Zbtb32 KO	((NOD.Zbtb 32-/-) x SAME (Line B)	1	27.4	SAC	34.8571	SAC	32.8571	SAC	30.8571	SAC	29.2857	406	28.4286	253	27.4286	135	25.4286	122	24.2857	130	23.1429	109	22.4286	134	20.7257	112	20.0257	122	18.8257	124	18.2257	133	17.2257	130	16.2857	130	15.1429	117	14.1429	123	13.4286	165
P7018	F	2016-04-05	R2678.3	-/- line B	NOD	B	Zbtb32 KO	((NOD.Zbtb 32-/-) x SAME (Line B)	1	15.1	SAC	34.8571	SAC	32.8571	SAC	30.8571	SAC	29.2857	SAC	28.4286	SAC	27.4286	SAC	25.4286	SAC	24.2857	SAC	23.1429	SAC	22.4286	SAC	20.7257	SAC	20.0257	SAC	18.8257	SAC	18.2257	SAC	17.2257	438	16.2857	453	15.1429	136	14.1429	119	13.4286	99
P7019	F	2016-04-05	R2678.3	-/- line B	NOD	B	Zbtb32 KO	((NOD.Zbtb 32-/-) x SAME (Line B)	1	25.4	SAC	34.8571	SAC	32.8571	SAC	30.8571	SAC	29.2857	SAC	28.4286	SAC	27.4286	459	25.4286	209	24.2857	340	23.1429	198	22.4286	125	20.7257	102	20.0257	95	18.8257	107	18.2257	93	17.2257	123	16.2857	108	15.1429	92	14.1429	98	13.4286	130
P7020	F	2016-04-05	R2678.3	-/- line B	NOD	B	Zbtb32 KO	((NOD.Zbtb 32-/-) x SAME (Line B)	1	15.1	SAC	34.8571	SAC	32.8571	SAC	30.8571	SAC	29.2857	SAC	28.4286	SAC	27.4286	SAC	25.4286	SAC	24.2857	SAC	23.1429	SAC	22.4286	SAC	20.7257	SAC	20.0257	SAC	18.8257	SAC	18.2257	SAC	17.2257	600	16.2857	480	15.1429	160	14.1429	188	13.4286	156
P7021	F	2016-04-05	R2678.3	-/- line B	NOD	B	Zbtb32 KO	((NOD.Zbtb 32-/-) x SAME (Line B)	0	n/a	Retired	34.8571	103	32.8571	96	30.8571	133	29.2857	141	28.4286	95	27.4286	132	25.4286	158	24.2857	146	23.1429	116	22.4286	112	20.7257	99	20.0257	123	18.8257	166	18.2257	93	17.2257	132	16.2857	113	15.1429	101	14.1429	97	13.4286	142
P7024	F	2016-04-05	R2759.1	+/- B	NOD	B	Zbtb32 KO	(NOD.Zbtb 32+/-) x (NOD.Zbtb32 -/-)	1	14.14	SAC	34.8571	SAC	32.8571	SAC	30.8571	SAC	29.2857	SAC	28.4286	SAC	27.4286	SAC	25.4286	SAC	24.2857	SAC	23.1429	SAC	22.4286	SAC	20.7257	SAC	20.0257	SAC	18.8257	SAC	18.2257	SAC	17.2257	SAC	16.2857	600	15.1429	470	14.1429	236	13.4286	102
P7025	F	2016-04-05	R2759.1	+/- B	NOD	B	Zbtb32 KO	(NOD.Zbtb 32+/-) x (NOD.Zbtb32 -/-)	1	25.4	SAC	34.8571	SAC	32.8571	SAC	30.8571	SAC	29.2857	SAC	28.4286	SAC	27.4286	410	25.4286	279	24.2857	224	23.1429	159	22.4286	119	20.7257	195	20.0257	120	18.8257	95	18.2257	97	17.2257	111	16.2857	112	15.1429	105	14.1429	121	13.4286	92
P7029	F	2016-04-06	R2763.1	+/- B	NOD	B	Zbtb32 KO	(NOD.Zbtb 32+/-) x SAME (Line B)	0	n/a	Retired	34.7143	158	32.7143	204	30.7143	114	29.1429	191	28.2857	212	27.2857	182	25.2857	211	24.1429	229	23	231	22.2857	172	20.5829	139	19.8829	208	18.6829	167	18.0829	215	17.0829	145	16.1429	109	15	130	14	130	13.2857	109
P7030	F	2016-04-06	R2763.1	+/- B	NOD	B	Zbtb32 KO	(NOD.Zbtb 32+/-) x SAME (Line B)	0	n/a	Retired	34.7143	144	32.7143	126	30.7143	116	29.1429	130	28.2857	127	27.2857	131	25.2857	125	24.1429	137	23	129	22.2857	174	20.5829	119	19.8829	114	18.6829	135	18.0829	143	17.0829	175	16.1429	113	15	109	14	120	13.2857	119
P7031	F	2016-04-06	R2763.1	+/- B	NOD	B	Zbtb32 KO	(NOD.Zbtb 32+/-) x SAME (Line B)	1	18.1	SAC	34.7143	SAC	32.7143	SAC	30.7143	SAC	29.1429	SAC	28.2857	SAC	27.2857	SAC	25.2857	SAC	24.1429	SAC	23	SAC	22.2857	SAC	20.5829	SAC	19.8829	438	18.6829	257	18.0829	240	17.0829	239	16.1429	127	15	113	14	153	13.2857	157
P7032	F	2016-04-06	R2763.1	+/- B	NOD	B	Zbtb32 KO	(NOD.Zbtb 32+/-) x SAME (Line B)	0	n/a	Retired	34.7143	85	32.7143	105	30.7143	91	29.1429	124	28.2857	188	27.2857	151	25.2857	127	24.1429	125	23	130	22.2857	112	20.5829	118	19.8829	108	18.6829	87	18.0829	109	17.0829	113	16.1429	99	15	116	14	120	13.2857	122
P7033-runt	F	2016-04-06	R2763.1	-/- line B	NOD	B	Zbtb32 KO	(NOD.Zbtb 32+/-) x SAME (Line B)	0	n/a	Retired	34.7143	111	32.7143	172	30.7143	136	29.1429	163	28.2857	112	27.2857	123	25.2857	109	24.1429	103	23	141	22.2857	129	20.5829	134	19.8829	104	18.6829	130	18.0829	110	17.0829	110	16.1429	88	15	100	14	125	13.2857	103
P7034	F	2016-04-06	R2763.1	-/- line B	NOD	B	Zbtb32 KO	(NOD.Zbtb 32+/-) x SAME (Line B)	0	n/a	Retired	34.7143	170	32.7143	101	30.7143	144	29.1429	148	28.2857	135	27.2857	127	25.2857	135	24.1429	128	23	110	22.2857	151	20.5829	134	19.8829	134	18.6829	93	18.0829	145	17.0829	164	16.1429	100	15	95	14	104	13.2857	118
P7040	F	2016-04-07	R2760.1	+/- B	NOD	B	Zbtb32 KO	(NOD.Zbtb 32+/-) x SAME (Line B)	0	n/a	Retired	34.5714	152	32.5714	220	30.5714	188	29	223	28.1429	215	27.1429	206	25.1429	170	24	169	22.8571	196	22.1429	170	20.44	126	19.74	126	18.54	143	17.94	129	16.94	107	16	101	14.8571	105	13.8571	119	13.1429	120
P7041	F	2016-04-07	R2760.1	+/+	NOD	B	Zbtb32 KO	(NOD.Zbtb 32+/-) x SAME (Line B)	Exprmnt	n/a	Exprmnt	34.5714	Exprmnt	32.5714	Exprmnt	30.5714	Exprmnt	29	Exprmnt	28.1429	Exprmnt	27.1429	Exprmnt	25.1429	Exprmnt	24	Exprmnt	22.8571	Exprmnt	22.1429	Exprmnt	20.44	Exprmnt	19.74	Exprmnt	18.54	Exprmnt	17.94	Exprmnt	16.94	Exprmnt	16	Exprmnt. Sacc.	14.8571	Exprmnt. Sacc.	13.8571	Exprmnt. Sacc.	13.1429	Exprmnt. Sacc.
P7047	F	2016-04-11	R2762.1	+/+	NOD	B	Zbtb32 KO	(NOD.Zbtb 32+/-) x SAME (Line B)	Exprmnt	n/a	Exprmnt	34	Exprmnt	32	Exprmnt	30	Exprmnt	28.4286	Exprmnt	27.5714	Exprmnt	26.5714	Exprmnt	24.5714	Exprmnt	23.4286	Exprmnt	22.2857	Exprmnt	21.5714	Exprmnt	19.8686	Exprmnt	19.1686	Exprmnt	17.9686	Exprmnt	17.3686	Exprmnt	16.3686	Exprmnt	15.4286	Exprmnt. Sacc.	14.2857	Exprmnt. Sacc.	13.2857	Exprmnt. Sacc.	12.5714	Exprmnt. Sacc.
P7098	F	2016-04-09	R2769.1	-/- B	NOD	B	Zbtb32 KO	(NOD.Zbtb 32+/-) x (NOD.Zbtb32 -/-)	1	17.7	SAC	34.2857	SAC	32.2857	SAC	30.2857	SAC	28.7143	SAC	27.8571	SAC	26.8571	SAC	24.8571	SAC	23.7143	SAC	22.5714	SAC	21.8571	SAC	20.1543	SAC	19.4543	SAC	18.2543	559	17.6543	344	16.6543	199	15.7143	91	14.5714	95	13.5714	122	12.8571	117
P7099	F	2016-04-09	R2769.1	+/- B	NOD	B	Zbtb32 KO	(NOD.Zbtb 32+/-) x (NOD.Zbtb32 -/-)	1	19.5	SAC	34.2857	SAC	32.2857	SAC	30.2857	SAC	28.7143	SAC	27.8571	SAC	26.8571	SAC	24.8571	SAC	23.7143	SAC	22.5714	557	21.8571	372	20.1543	246	19.4543	109	18.2543	146	17.6543	105	16.6543	142	15.7143	103	14.5714	108	13.5714	91	12.8571	109
P7100	F	2016-04-09	R2769.1	-/- B	NOD	B	Zbtb32 KO	(NOD.Zbtb 32+/-) x (NOD.Zbtb32 -/-)	1	30.3	SAC	34.2857	482	32.2857	529	30.2857	163	28.7143	135	27.8571	281	26.8571	139	24.8571	132	23.7143	106	22.5714	116	21.8571	116	20.1543	104	19.4543	132	18.2543	89	17.6543	80	16.6543	139	15.7143	99	14.5714	91	13.5714	141	12.8571	129
P7101	F	2016-04-09	R2769.1	+/- B	NOD	B	Zbtb32 KO	(NOD.Zbtb 32+/-) x (NOD.Zbtb32 -/-)	1	30.3	SAC	34.2857	263	32.2857	374	30.2857	224	28.7143	202	27.8571	236	26.8571	193	24.8571	142	23.7143	152	22.5714	101	21.8571	140	20.1543	123	19.4543	158	18.2543	144	17.6543	120	16.6543	143	15.7143	106	14.5714	76	13.5714	91	12.8571	129
P7102	F	2016-04-09	R2769.1	+/- B	NOD	B	Zbtb32 KO	(NOD.Zbtb 32+/-) x (NOD.Zbtb32 -/-)	1	17.7	SAC	34.2857	SAC	32.2857	SAC	30.2857	SAC	28.7143	SAC	27.8571	SAC	26.8571	SAC	24.8571	SAC	23.7143	SAC	22.5714	SAC	21.8571	SAC	20.1543	SAC	19.4543	324	18.2543	255	17.6543	125	16.6543	125	15.7143	100	14.5714	92	13.5714	127	12.8571	118
P7108	F	2016-04-09	R2770.1	-/- B	NOD	B	Zbtb32 KO	(NOD.Zbtb 32+/-) x SAME (Line B)	Exprmnt	n/a	Exprmnt	34.2857	Exprmnt	32.2857	Exprmnt	30.2857	Exprmnt	28.7143	Exprmnt	27.8571	Exprmnt	26.8571	Exprmnt	24.8571	Exprmnt	23.7143	Exprmnt	22.5714	Exprmnt	21.8571	Exprmnt	20.1543	Exprmnt	19.4543	Exprmnt	18.2543	Exprmnt	17.6543	Exprmnt	16.6543	Exprmnt	15.7143	Exprmnt. Sacc.	14.5714	Exprmnt. Sacc.	13.5714	Exprmnt. Sacc.	12.8571	Exprmnt. Sacc.
P7109	F	2016-04-09	R2770.1	+/- B	NOD	B	Zbtb32 KO	(NOD.Zbtb 32+/-) x SAME (Line B)	1	18.3	SAC	34.2857	SAC	32.2857	SAC	30.2857	SAC	28.7143	SAC	27.8571	SAC	26.8571	SAC	24.8571	SAC	23.7143	SAC	22.5714	SAC	21.8571	SAC	20.1543	600	19.4543	262	18.2543	152	17.6543	105	16.6543	103	15.7143	100	14.5714	98	13.5714	117	12.8571	114
P7110	F	2016-04-09	R2770.1	+/- B	NOD	B	Zbtb32 KO	(NOD.Zbtb 32+/-) x SAME (Line B)	1	22.6	SAC	34.2857	SAC	32.2857	SAC	30.2857	SAC	28.7143	SAC	27.8571	SAC	26.8571	SAC	24.8571	600	23.7143	296	22.5714	218	21.8571	134	20.1543	122	19.4543	149	18.2543	149	17.6543	111	16.6543	129	15.7143	121	14.5714	76	13.5714	124	12.8571	123
P7115	F	2016-04-09	R2771.1	+/- B	NOD	B	Zbtb32 KO	(NOD.Zbtb 32+/-) x SAME (Line B)	0	n/a	138	34.2857	109	32.2857	115	30.2857	121	28.7143	106	27.8571	115	26.8571	115	24.8571	126	23.7143	109	22.5714	122	21.8571	113	20.1543	112	19.4543	113	18.2543	122	17.6543	111	16.6543	120	15.7143	102	14.5714	106	13.5714	99	12.8571	135
P7116	F	2016-04-09	R2771.1	-/- B	NOD	B	Zbtb32 KO	(NOD.Zbtb 32+/-) x SAME (Line B)	Exprmnt	n/a	Exprmnt	34.2857	Exprmnt	32.2857	Exprmnt	30.2857	Exprmnt	28.7143	Exprmnt	27.8571	Exprmnt	26.8571	Exprmnt	24.8571	Exprmnt	23.7143	Exprmnt	22.5714	Exprmnt	21.8571	Exprmnt	20.1543	Exprmnt	19.4543	Exprmnt	18.2543	Exprmnt	17.6543	Exprmnt	16.6543	Exprmnt	15.7143	Exprmnt. Sacc.	14.5714	Exprmnt. Sacc.	13.5714	Exprmnt. Sacc.	12.8571	Exprmnt. Sacc.
P7461	F	2016-05-03	R2760.2	-/-	NOD	B	Zbtb32 KO	(NOD.Zbtb 32+/-) x SAME (Line B)	1	30	469	30.8571	167	28.8571	229	26.8571	207	25.2857	128	24.4286	165	23.4286	177	21.4286	147	20.2857	125	19.1429	164	18.4286	114	16.7257	115	16.0257	135	14.8257	133	14.2257	117	13.2257	164	12.2857	113	11.1429	94	10.1429	126	9.42857	131
P7462	F	2016-05-03	R2760.2	+/+	NOD	B	Zbtb32 KO	(NOD.Zbtb 32+/-) x SAME (Line B)	1	29	520	30.8571	133	28.8571	205	26.8571	256	25.2857	149	24.4286	105	23.4286	80	21.4286	137	20.2857	123	19.1429	103	18.4286	104	16.7257	140	16.0257	103	14.8257	155	14.2257	151	13.2257	134	12.2857	86	11.1429	127	10.1429	111	9.42857	126
P7471	F	2016-05-03	R2762.2	+/+	NOD	B	Zbtb32 KO	(NOD.Zbtb 32+/-) x SAME (Line B)	0	n/a	124	30.8571	150	28.8571	152	26.8571	152	25.2857	101	24.4286	99	23.4286	150	21.4286	152	20.2857	129	19.1429	126	18.4286	153	16.7257	117	16.0257	132	14.8257	149	14.2257	139	13.2257	119	12.2857	139	11.1429	105	10.1429	118	9.42857	141
P7472	F	2016-05-03	R2762.2	+/-	NOD	B	Zbtb32 KO	(NOD.Zbtb 32+/-) x SAME (Line B)	0	n/a	94	30.8571	101	28.8571	110	26.8571	114	25.2857	118	24.4286	72	23.4286	127	21.4286	124	20.2857	137	19.1429	118	18.4286	107	16.7257	125	16.0257	125	14.8257	134	14.2257	159	13.2257	103	12.2857	113	11.1429	139	10.1429	136	9.42857	102
P7473	F	2016-05-03	R2762.2	-/-	NOD	B	Zbtb32 KO	(NOD.Zbtb 32+/-) x SAME (Line B)	1	18.4	SAC	30.8571	SAC	28.8571	SAC	26.8571	SAC	25.2857	SAC	24.4286	SAC	23.4286	SAC	21.4286	SAC	20.2857	551	19.1429	308	18.4286	172	16.7257	209	16.0257	160	14.8257	120	14.2257	182	13.2257	149	12.2857	125	11.1429	112	10.1429	118	9.42857	126
P7487	F	2016-05-03	R2805.1	+/-	NOD	B	Zbtb32 KO	(NOD.Zbtb 32+/-) x SAME (Line B)	1	23.4	SAC	30.8571	SAC	28.8571	SAC	26.8571	SAC	25.2857	600	24.4286	542	23.4286	191	21.4286	279	20.2857	178	19.1429	240	18.4286	221	16.7257	214	16.0257	141	14.8257	135	14.2257	137	13.2257	130	12.2857	114	11.1429	101	10.1429	135	9.42857	109
P7488	F	2016-05-03	R2805.1	-/-	NOD	B	Zbtb32 KO	(NOD.Zbtb 32+/-) x SAME (Line B)	1	28.9	600	30.8571	528	28.8571	134	26.8571	258	25.2857	223	24.4286	160	23.4286	140	21.4286	211	20.2857	233	19.1429	167	18.4286	136	16.7257	157	16.0257	106	14.8257	127	14.2257	148	13.2257	100	12.2857	117	11.1429	114	10.1429	133	9.42857	137
P7489	F	2016-05-03	R2805.1	+/-	NOD	B	Zbtb32 KO	(NOD.Zbtb 32+/-) x SAME (Line B)	1	21.4	SAC	30.8571	SAC	28.8571	SAC	26.8571	SAC	25.2857	SAC	24.4286	SAC	23.4286	405	21.4286	274	20.2857	214	19.1429	147	18.4286	123	16.7257	427	16.0257	125	14.8257	123	14.2257	176	13.2257	108	12.2857	96	11.1429	113	10.1429	119	9.42857	133
P7490	F	2016-05-03	R2805.1	+/-	NOD	B	Zbtb32 KO	(NOD.Zbtb 32+/-) x SAME (Line B)	1	30.9	510	30.8571	202	28.8571	160	26.8571	148	25.2857	144	24.4286	144	23.4286	145	21.4286	216	20.2857	166	19.1429	151	18.4286	135	16.7257	107	16.0257	116	14.8257	108	14.2257	155	13.2257	172	12.2857	118	11.1429	110	10.1429	120	9.42857	103
P7578	F	2016-05-06	R2802.1	-/-	NOD	B	Zbtb32 KO	(NOD.Zbtb 32+/-) x SAME (line B)	1	23	SAC	30.4286	SAC	28.4286	SAC	26.4286	SAC	24.8571	600	24	482	23	187	21	122	19.8571	267	18.7143	179	18	112	16.2971	197	15.5971	127	14.3971	106	13.7971	99	12.7971	130	11.8571	94	10.7143	114	9.71429	101	9	107
P7579	F	2016-05-06	R2802.1	-/-	NOD	B	Zbtb32 KO	(NOD.Zbtb 32+/-) x SAME (line B)	0	n/a	79	30.4286	109	28.4286	93	26.4286	93	24.8571	98	24	96	23	96	21	113	19.8571	91	18.7143	119	18	90	16.2971	107	15.5971	114	14.3971	97	13.7971	93	12.7971	104	11.8571	89	10.7143	90	9.71429	114	9	127
P7580	F	2016-05-06	R2802.1	+/-	NOD	B	Zbtb32 KO	(NOD.Zbtb 32+/-) x SAME (line B)	1	15.6	SAC	36	SAC	30.4286	SAC	28.4286	SAC	26.4286	SAC	24.8571	SAC	24	SAC	23	SAC	21	SAC	19.8571	SAC	18.7143	553	18	407	16.2971	562	15.5971	149	14.3971	129	13.7971	112	12.7971	113	11.8571	130	10.7143	92	9.71429	115
P7581	F	2016-05-06	R2802.1	-/-	NOD	B	Zbtb32 KO	(NOD.Zbtb 32+/-) x SAME (line B)	1	26.4	SAC	36	230	30.4286	377	28.4286	328	26.4286	142	24.8571	159	24	159	23	144	21	162	19.8571	125	18.7143	121	18	93	16.2971	110	15.5971	116	14.3971	110	13.7971	130	12.7971	115	11.8571	82	10.7143	102	9.71429	148
P9834	M	2016-09-29	R2898.2	-/-	R2898.2	B	Zbtb32 KO	(NOD.Zbtb 32+/-) x SAME (line B)	1	30.8	SAC	35.5714	SAC	33.1	394	31.9714	390	30.7714	98	27.5	213	26	190	24.6429	131	23.4429	128	22.1429	177	19.1429	145	18.1429	134	17.1429	134	16	150	15.1429	152	13.1	150	12.1	164	10.6	109	9.57143
P9835	M	2016-09-29	R2898.2	+/-	R2898.2	B	Zbtb32 KO	(NOD.Zbtb 32+/-) x SAME (line B)	0	n/a	167	35.5714	246	33.1	179	31.9714	187	30.7714	235	27.5	239	26	177	24.6429	180	23.4429	170	22.1429	199	19.1429	178	18.1429	163	17.1429	168	16	173	15.1429	155	13.1	158	12.1	150	10.6	95	9.57143
P9836	M	2016-09-29	R2898.2	-/-	R2898.2	B	Zbtb32 KO	(NOD.Zbtb 32+/-) x SAME (line B)	0	n/a	125	35.5714	194	33.1	163	31.9714	161	30.7714	148	27.5	120	26	147	24.6429	112	23.4429	159	22.1429	146	19.1429	150	18.1429	123	17.1429	153	16	144	15.1429	138	13.1	140	12.1	110	10.6	89	9.57143
P9842	M	2016-10-21	R2898.3	+/+	R2898.3	B	Zbtb32 KO	(NOD.Zbtb 32+/-) x SAME (line B)	1	20.3	SAC	32.4286	SAC	30	SAC	28.8286	SAC	27.6286	SAC	24.3571	318	22.8571	305	21.5	266	20.3	222	19	210	16	177	15	176	14	154	12.8571	145	12	140	10	146	9	122	7.4	109	6.42857
P9843	M	2016-10-21	R2898.3	-/-	R2898.3	B	Zbtb32 KO	(NOD.Zbtb 32+/-) x SAME (line B)	1	22.9	SAC	32.4286	SAC	30	SAC	28.8286	375	27.6286	393	24.3571	270	22.8571	252	21.5	186	20.3	129	19	144	16	105	15	116	14	114	12.8571	121	12	135	10	141	9	122	7.4	102	6.42857
P9844	M	2016-10-21	R2898.3	-/-	R2898.3	B	Zbtb32 KO	(NOD.Zbtb 32+/-) x SAME (line B)	0	n/a	127	32.4286	188	30	144	28.8286	147	27.6286	130	24.3571	117	22.8571	139	21.5	149	20.3	147	19	155	16	161	15	140	14	144	12.8571	178	12	159	10	167	9	124	7.4	106	6.42857
P9852	M	2016-10-22	R2897.3	+/+	R2897.3	B	Zbtb32 KO	(NOD.Zbtb 32+/-) x SAME (line B)	0	n/a	112	32.2857	157	29.9	138	28.6857	139	27.4857	117	24.2143	131	22.7143	140	21.3571	124	20.1571	138	18.8571	133	15.8571	182	14.8571	106	13.8571	109	12.7143	147	11.8571	149	9.9	168	8.9	113	7.3	140	6.28571
P9872	M	2016-10-13	R2931.1	+/+	R2931.1		NOD	NOD	0	n/a	167	33.5714	246	31.1	200	29.9714	196	28.7714	147	25.5	135	24	142	22.6429	151	21.4429	150	20.1429	163	17.1429	148	16.1429	122	15.1429	146	14	165	13.1429	149	11.1	140	10.1
P9873	M	2016-10-13	R2931.1	+/+	R2931.1		NOD	NOD	1	14	SAC	33.5714	SAC	31.1	SAC	29.9714	SAC	28.7714	SAC	25.5	SAC	24	SAC	22.6429	SAC	21.4429	SAC	20.1429	SAC	17.1429	SAC	16.1429	489	15.1429	313	14	191	13.1429	168	11.1	165	10.1
P9874	M	2016-10-13	R2931.1	+/+	R2931.1		NOD	NOD	1	24	SAC	33.5714	SAC	31.1	SAC	29.9714	394	28.7714	366	25.5	267	24	198	22.6429	148	21.4429	126	20.1429	186	17.1429	219	16.1429	161	15.1429	147	14	181	13.1429	128	11.1	108	10.1
E007	M	2016-10-26	R2902.3	+/+	R2902.3		NOD	NOD	1	19.6	SAC	31.7143	SAC	29.3	SAC	28.1143	SAC	26.9143	SAC	23.6429	600	22.1429	412	20.7857	281	19.5857	208	18.2857	167	15.2857	129	14.2857	138	13.2857	128	12.1429	135	11.2857
E008	M	2016-10-26	R2902.3	+/+	R2902.3		NOD	NOD	0	n/a	144	31.7143	168	29.3	184	28.1143	193	26.9143	147	23.6429	204	22.1429	168	20.7857	155	19.5857	155	18.2857	185	15.2857	171	14.2857	150	13.2857	151	12.1429	118	11.2857
E009	M	2016-10-26	R2902.3	+/+	R2902.3		NOD	NOD	0	n/a	168	31.7143	171	29.3	199	28.1143	225	26.9143	166	23.6429	152	22.1429	143	20.7857	161	19.5857	160	18.2857	162	15.2857	246	14.2857	207	13.2857	168	12.1429	119	11.2857
E010	M	2016-10-26	R2902.3	+/+	R2902.3		NOD	NOD	0	n/a	131	31.7143	125	29.3	115	28.1143	114	26.9143	164	23.6429	193	22.1429	200	20.7857	241	19.5857	203	18.2857	130	15.2857	151	14.2857	169	13.2857	141	12.1429	159	11.2857
E378	M	2016-10-26	R2902.3	+/+	R2902.3		NOD	NOD	0	n/a	134	31.7143	135	29.3	131	28.1143	126	26.9143	150	23.6429	144	22.1429	138	20.7857	134	19.5857	136	18.2857	130	15.2857	159	14.2857	168	13.2857	125	12.1429
E379	M	2016-10-26	R2902.3	+/+	R2902.3		NOD	NOD	1	25	SAC	31.7143	SAC	29.3	SAC	28.1143	SAC	26.9143	SAC	23.6429	256	22.1429	137	20.7857	119	19.5857	127	18.2857	156	15.2857	125	14.2857	123	13.2857	122	12.1429
E380	M	2016-10-26	R2902.3	+/+	R2902.3		NOD	NOD	0	n/a	164	31.7143	154	29.3	177	28.1143	183	26.9143	138	23.6429	133	22.1429	117	20.7857	121	19.5857	117	18.2857	115	15.2857	93	14.2857	141	13.2857	129	12.1429
E381	M	2016-10-26	R2902.3	+/+	R2902.3		NOD	NOD	0	n/a	197	31.7143	204	29.3	150	28.1143	143	26.9143	159	23.6429	195	22.1429	188	20.7857	211	19.5857	189	18.2857	216	15.2857	141	14.2857	134	13.2857	121	12.1429
E382	M	2016-10-26	R2902.3	+/+	R2902.3		NOD	NOD	0	n/a	112	31.7143	135	29.3	152	28.1143	149	26.9143	198	23.6429	151	22.1429	135	20.7857	147	19.5857	145	18.2857	147	15.2857	153	14.2857	125	13.2857	154	12.1429
E383	M	2016-10-26	R2902.3	+/+	R2902.3		NOD	NOD	0	n/a	155	31.7143	147	29.3	163	28.1143	177	26.9143	195	23.6429	135	22.1429	135	20.7857	131	19.5857	132	18.2857	132	15.2857	163	14.2857	126	13.2857	170	12.1429
E384	M	2016-10-26	R2902.3	+/+	R2902.3		NOD	NOD	0	n/a	156	31.7143	145	29.3	122	28.1143	143	26.9143	113	23.6429	171	22.1429	157	20.7857	139	19.5857	158	18.2857	137	15.2857	149	14.2857	141	13.2857	121	12.1429
[truncated: 35 more columns]

## Sheet: All Female Mice Organized
eartag	sex	dob	cage	genotype	strain	Allele	line	history	Diabetes?	Age of onset?	Prism Age Input																										age	BG	age	BG	age	BG	age	BG	age	BG	age	BG	age
P3555	F	2015-07-02	01-tagged	R2487.2	+/+	NOD	Zbtb32KO	(NOD.Ztbt 32KO) x (NOD/LtJ)	1	27.6	27.6
P3556	F	2015-07-02	01-tagged	R2487.2	+/+	NOD	Zbtb32KO	(NOD.Ztbt 32KO) x (NOD/LtJ)	1	27.6	27.6
P4243	F	2015-08-24	01-tagged	R2489.3	+/+	NOD	Zbtb32KO	(NOD.Zbtb 32KO) x (NOD/LtJ)	0	n/a	26.5
P3090	F	2015-06-13	01-tagged	R2490.1	+/+	NOD	Zbtb 32	(NOD.Zbtb 32KO) x (NOD/LtJ)	0	n/a	30.3
P3091	F	2015-06-13	01-tagged	R2490.1	+/+	NOD	Zbtb 32	(NOD.Zbtb 32KO) x (NOD/LtJ)	0	n/a	30.3
P3093	F	2015-06-13	01-tagged	R2490.1	+/+	NOD	Zbtb 32	(NOD.Zbtb 32KO) x (NOD/LtJ)	0	n/a	30.3
P3094	F	2015-06-13	01-tagged	R2490.1	+/+	NOD	Zbtb 32	(NOD.Zbtb 32KO) x (NOD/LtJ)	0	n/a	30.3
P3095	F	2015-06-13	01-tagged	R2490.1	+/+	NOD	Zbtb 32	(NOD.Zbtb 32KO) x (NOD/LtJ)	1	21.9	21.9
P3096	F	2015-06-16	01-tagged	R2491.1	+/+	NOD	Zbtb 32	(NOD.Zbtb32 KO) x (NOD/LtJ)	0	n/a	30.8
P3097	F	2015-06-16	01-tagged	R2491.1	+/+	NOD	Zbtb 32	(NOD.Zbtb32 KO) x (NOD/LtJ)	0	n/a	30.8
P3098	F	2015-06-16	01-tagged	R2491.1	+/+	NOD	Zbtb 32	(NOD.Zbtb32 KO) x (NOD/LtJ)	0	n/a	30.8
P3099	F	2015-06-16	01-tagged	R2491.1	+/+	NOD	Zbtb 32	(NOD.Zbtb32 KO) x (NOD/LtJ)	0	22.2	22.2
P3557	F	2015-07-02	01-tagged	R2487.2	+/-	NOD	Zbtb32KO	(NOD.Ztbt 32KO) x (NOD/LtJ)	0	n/a	33.8
P3071	F	2015-06-11	01-tagged	R2488.1	+/-	NOD	Zbtb 32	(NOD.Zbtb 32KO) x (NOD/LtJ)	0	23	23
P3082	F	2015-06-11	01-tagged	R2489.1	+/-	NOD	Zbtb 32	(NOD.Zbtb 32KO) x (NOD/LtJ)	1	22.1	22.1
P3086	F	2015-06-11	01-tagged	R2489.1	+/-	NOD	Zbtb 32	(NOD.Zbtb 32KO) x (NOD/LtJ)	0	n/a	35.5
eartag	sex	dob	cage	genotype	strain	Allele	line	history	Diabetes?	Age of onset?	Prism Age Input
P7462	F	2016-05-03	R2760.2	+/+	NOD	B	Zbtb32 KO	(NOD.Zbtb 32+/-) x SAME (Line B)	0	n/a	96.2857
P7471	F	2016-05-03	R2762.2	+/+	NOD	B	Zbtb32 KO	(NOD.Zbtb 32+/-) x SAME (Line B)	0	n/a	96.2857
P5523	F	2015-12-17	R2655.1	+/+	NOD	D	Zbtb32 KO	(NOD.Zbtb 32+/- (lineB)) x SAME	0	31	31
P6123	F	2016-01-26	R2655.2	+/+	NOD	D	Zbtb32KO	(NOD.Zbtb 32+/- (lineD)) x SAME	0	30.1	30.1
P6125	F	2016-01-26	R2655.2	+/+	NOD	D	Zbtb32KO	(NOD.Zbtb 32+/- (lineD)) x SAME	0	30.1	30.1
P5997	F	2016-01-18	R2679.1	+/+	NOD	B	Zbtb32KO	(NOD.Zbtb 32+/-) x SAME (Line B)	1	28.4	28.4
P6120	F	2016-01-26	R2655.2	+/+	NOD	D	Zbtb32KO	(NOD.Zbtb 32+/- (lineD)) x SAME	0	28.3	28.3
P5225	F	2015-11-09	R2552.3	+/+	NOD	B	Zbtb32KO	(NOD.Zbtb 32+/-) x SAME	1	23.1	23.1
P6124	F	2016-01-26	R2655.2	+/+	NOD	D	Zbtb32KO	(NOD.Zbtb 32+/- (lineD)) x SAME	1	23.1	23.1
P4872	F	2015-10-01	R2553.1	+/+	NOD	C	Zbtb32KO	(NOD.Zbtb 32+/-) x SAME	1	20.6	20.6
P6409	F	2016-02-21	R2703.1	+/+	NOD	B	Zbtb32KO	(NOD.Zbtb 32+/- (Line B)) x SAME	1	18.4	18.4
P6122	F	2016-01-26	R2655.2	+/+	NOD	D	Zbtb32KO	(NOD.Zbtb 32+/- (lineD)) x SAME	1	18.1	18.1
P5999	F	2016-01-18	R2679.1	+/+	NOD	B	Zbtb32KO	(NOD.Zbtb 32+/-) x SAME (Line B)	1	13.1	13.1
P6115	F	2016-01-21	R2681.1	+/+	NOD	C	Zbtb32KO	(NOD.Zbtb 32+/-) x SAME (Line C)	1	12	12
P7029	F	2016-04-06	R2763.1	+/- B	NOD	B	Zbtb32 KO	(NOD.Zbtb 32+/-) x SAME (Line B)	0	n/a	100.143
P7030	F	2016-04-06	R2763.1	+/- B	NOD	B	Zbtb32 KO	(NOD.Zbtb 32+/-) x SAME (Line B)	0	n/a	100.143
P7032	F	2016-04-06	R2763.1	+/- B	NOD	B	Zbtb32 KO	(NOD.Zbtb 32+/-) x SAME (Line B)	0	n/a	100.143
P7040	F	2016-04-07	R2760.1	+/- B	NOD	B	Zbtb32 KO	(NOD.Zbtb 32+/-) x SAME (Line B)	0	n/a	100
P7101	F	2016-04-09	R2769.1	+/- B	NOD	B	Zbtb32 KO	(NOD.Zbtb 32+/-) x (NOD.Zbtb32 -/-)	0	n/a	99.7143
P7115	F	2016-04-09	R2771.1	+/- B	NOD	B	Zbtb32 KO	(NOD.Zbtb 32+/-) x SAME (Line B)	0	n/a	99.7143
P7025	F	2016-04-05	R2759.1	+/- B	NOD	B	Zbtb32 KO	(NOD.Zbtb 32+/-) x (NOD.Zbtb32 -/-)	1	25.4	25.4
P7110	F	2016-04-09	R2770.1	+/- B	NOD	B	Zbtb32 KO	(NOD.Zbtb 32+/-) x SAME (Line B)	1	22.6	22.6
P7099	F	2016-04-09	R2769.1	+/- B	NOD	B	Zbtb32 KO	(NOD.Zbtb 32+/-) x (NOD.Zbtb32 -/-)	1	19.5	19.5
P7109	F	2016-04-09	R2770.1	+/- B	NOD	B	Zbtb32 KO	(NOD.Zbtb 32+/-) x SAME (Line B)	1	18.3	18.3
P7031	F	2016-04-06	R2763.1	+/- B	NOD	B	Zbtb32 KO	(NOD.Zbtb 32+/-) x SAME (Line B)	1	18.1	18.1
P7102	F	2016-04-09	R2769.1	+/- B	NOD	B	Zbtb32 KO	(NOD.Zbtb 32+/-) x (NOD.Zbtb32 -/-)	1	17.7	17.7
P7024	F	2016-04-05	R2759.1	+/- B	NOD	B	Zbtb32 KO	(NOD.Zbtb 32+/-) x (NOD.Zbtb32 -/-)	1	14.14	14.14
P6410	F	2016-02-21	R2703.1	+/-	NOD	B	Zbtb32KO	(NOD.Zbtb 32+/- (Line B)) x SAME	0	35	35
P6993	F	2016-04-02	R2706.1	+/-	NOD	C	Zbtb32KO	(NOD.Zbtb 32+/-) x (NOD.Zbtb 32 -/-	0	n/a	100.714
P7013	F	2016-04-04	R2761.1	+/-	NOD	B	Zbtb32KO	(NOD.Zbtb 32+/-) x SAME (Line B)	0	n/a	100.429
P7472	F	2016-05-03	R2762.2	+/-	NOD	B	Zbtb32 KO	(NOD.Zbtb 32+/-) x SAME (Line B)	0	n/a	96.2857
P7490	F	2016-05-03	R2805.1	+/-	NOD	B	Zbtb32 KO	(NOD.Zbtb 32+/-) x SAME (Line B)	0	n/a	96.2857
P6278	F	2016-02-10	R2681.2	+/-	NOD	C	Zbtb32KO	(NOD.Zbtb 32+/-) x SAME (Line C)	1	30.3	30.3
P4486	F	2015-09-06	R2488.4	+/-	NOD	C/D	Zbtb32KO	(NOD.Zbtb 32KO) x (NOD/LtJ)	1	29.4	29.4
P5060	F	2015-10-29	R2553.2	+/-	NOD	C	Zbtb32KO	(NOD.Zbtb 32+/-) x SAME	1	28.7	28.7
P6276	F	2016-02-10	R2681.2	+/-	NOD	C	Zbtb32KO	(NOD.Zbtb 32+/-) x SAME (Line C)	1	26.1	26.1
P4648	F	2015-09-19	R2489.4	+/-	NOD	A/B	Zbtb32KO	(NOD.Zbtb 32KO) x (NOD/LtJ)	1	25.9	25.9
P4483	F	2015-09-06	R2488.4	+/-	NOD	C/D	Zbtb32KO	(NOD.Zbtb 32KO) x (NOD/LtJ)	1	24.4	24.4
P6992	F	2016-04-02	R2706.1	+/-	NOD	C	Zbtb32KO	(NOD.Zbtb 32+/-) x (NOD.Zbtb 32 -/-	1	23.6	23.6
P7487	F	2016-05-03	R2805.1	+/-	NOD	B	Zbtb32 KO	(NOD.Zbtb 32+/-) x SAME (Line B)	1	23.4	23.4
P7489	F	2016-05-03	R2805.1	+/-	NOD	B	Zbtb32 KO	(NOD.Zbtb 32+/-) x SAME (Line B)	1	21.4	21.4
P4482	F	2015-09-06	R2488.4	+/-	NOD	C/D	Zbtb32KO	(NOD.Zbtb 32KO) x (NOD/LtJ)	1	20.4	20.4
P6959	F	2016-03-28	R2679.2	+/-	NOD	B	Zbtb32KO	(NOD.Zbtb 32+/-) x SAME (Line B)	1	19.4	19.4
P6494	F	2016-02-19	R2704.1	+/-	NOD	B	Zbtb32KO	(NOD.Zbtb 32+/- (Line B)) x SAME	1	18.7	18.7
P6792	F	2016-03-22	R2703.2	+/-	NOD	B	Zbtb32KO	(NOD.Zbtb 32+/- (Line C)) x SAME	1	18.3	18.3
P4484	F	2015-09-06	R2488.4	+/-	NOD	C/D	Zbtb32KO	(NOD.Zbtb 32KO) x (NOD/LtJ)	1	18.1	18.1
P5058	F	2015-10-29	R2553.2	+/-	NOD	C	Zbtb32KO	(NOD.Zbtb 32+/-) x SAME	1	18	18
P4871	F	2015-10-01	R2553.1	+/-	NOD	C	Zbtb32KO	(NOD.Zbtb 32+/-) x SAME	1	17.7	17.7
P5059	F	2015-10-29	R2553.2	+/-	NOD	C	Zbtb32KO	(NOD.Zbtb 32+/-) x SAME	1	17.7	17.7
P6991	F	2016-04-02	R2706.1	+/-	NOD	C	Zbtb32KO	(NOD.Zbtb 32+/-) x (NOD.Zbtb 32 -/-	1	15.6	15.6
P7580	F	2016-05-06	R2802.1	+/-	NOD	B	Zbtb32 KO	(NOD.Zbtb 32+/-) x SAME (line B)	1	15.6	15.6
P6793	F	2016-03-22	R2703.2	+/-	NOD	B	Zbtb32KO	(NOD.Zbtb 32+/- (Line C)) x SAME	1	15.4	15.4
P6960	F	2016-03-28	R2679.2	+/-	NOD	B	Zbtb32KO	(NOD.Zbtb 32+/-) x SAME (Line B)	1	14.6	14.6
P4485	F	2015-09-06	R2488.4	+/-	NOD	C/D	Zbtb32KO	(NOD.Zbtb 32KO) x (NOD/LtJ)	1	9.7	9.7
P7100	F	2016-04-09	R2769.1	-/- B	NOD	B	Zbtb32 KO	(NOD.Zbtb 32+/-) x (NOD.Zbtb32 -/-)	0	n/a	99.7143
P7098	F	2016-04-09	R2769.1	-/- B	NOD	B	Zbtb32 KO	(NOD.Zbtb 32+/-) x (NOD.Zbtb32 -/-)	1	17.7	17.7
P7016	F	2016-04-05	R2678.3	-/- line B	NOD	B	Zbtb32 KO	((NOD.Zbtb 32-/-) x SAME (Line B)	0	n/a	100.286
P7021	F	2016-04-05	R2678.3	-/- line B	NOD	B	Zbtb32 KO	((NOD.Zbtb 32-/-) x SAME (Line B)	0	n/a	100.286
P7033-runt	F	2016-04-06	R2763.1	-/- line B	NOD	B	Zbtb32 KO	(NOD.Zbtb 32+/-) x SAME (Line B)	0	n/a	100.143
P7034	F	2016-04-06	R2763.1	-/- line B	NOD	B	Zbtb32 KO	(NOD.Zbtb 32+/-) x SAME (Line B)	0	n/a	100.143
P7017	F	2016-04-05	R2678.3	-/- line B	NOD	B	Zbtb32 KO	((NOD.Zbtb 32-/-) x SAME (Line B)	1	27.4	27.4
P7019	F	2016-04-05	R2678.3	-/- line B	NOD	B	Zbtb32 KO	((NOD.Zbtb 32-/-) x SAME (Line B)	1	25.4	25.4
P7015	F	2016-04-05	R2678.3	-/- line B	NOD	B	Zbtb32 KO	((NOD.Zbtb 32-/-) x SAME (Line B)	1	17.7	17.7
P7018	F	2016-04-05	R2678.3	-/- line B	NOD	B	Zbtb32 KO	((NOD.Zbtb 32-/-) x SAME (Line B)	1	15.1	15.1
P7020	F	2016-04-05	R2678.3	-/- line B	NOD	B	Zbtb32 KO	((NOD.Zbtb 32-/-) x SAME (Line B)	1	15.1	15.1
P6958	F	2016-03-28	R2679.2	-/-	NOD	B	Zbtb32KO	(NOD.Zbtb 32+/-) x SAME (Line B)	0	n/a	101.429
P7011	F	2016-04-04	R2761.1	-/-	NOD	B	Zbtb32KO	(NOD.Zbtb 32+/-) x SAME (Line B)	0	n/a	100.429
P7461	F	2016-05-03	R2760.2	-/-	NOD	B	Zbtb32 KO	(NOD.Zbtb 32+/-) x SAME (Line B)	0	n/a	96.2857
P7488	F	2016-05-03	R2805.1	-/-	NOD	B	Zbtb32 KO	(NOD.Zbtb 32+/-) x SAME (Line B)	0	n/a	96.2857
P7579	F	2016-05-06	R2802.1	-/-	NOD	B	Zbtb32 KO	(NOD.Zbtb 32+/-) x SAME (line B)	0	n/a	95.8571
P7581	F	2016-05-06	R2802.1	-/-	NOD	B	Zbtb32 KO	(NOD.Zbtb 32+/-) x SAME (line B)	0	n/a	95.8571
P5518	F	2015-12-10	R2552.4	-/-	NOD	B	Zbtb32 KO	(NOD.Zbtb 32+/-) x SAME	0	30.9	30.9
P5519	F	2015-12-10	R2552.4	-/-	NOD	B	Zbtb32 KO	(NOD.Zbtb 32+/-) x SAME	0	30.9	30.9
P6284	F	2016-02-12	R2680.2	-/-	NOD	B	Zbtb32KO	(NOD.Zbtb 32+/-) x SAME (Line B)	1	30.7	30.7
P5996	F	2016-01-18	R2679.1	-/-	NOD	B	Zbtb32KO	(NOD.Zbtb 32+/-) x SAME (Line B)	0	30.3	30.3
P7578	F	2016-05-06	R2802.1	-/-	NOD	B	Zbtb32 KO	(NOD.Zbtb 32+/-) x SAME (line B)	1	23	23
P5055	F	2015-10-29	R2553.2	-/-	NOD	C	Zbtb32KO	(NOD.Zbtb 32+/-) x SAME	1	21.7	21.7
P6496	F	2016-02-19	R2704.1	-/-	NOD	B	Zbtb32KO	(NOD.Zbtb 32+/- (Line B)) x SAME	1	21.7	21.7
P6277	F	2016-02-10	R2681.2	-/-	NOD	C	Zbtb32KO	(NOD.Zbtb 32+/-) x SAME (Line C)	1	21.3	21.3
P5522	F	2015-12-17	R2655.1	-/-	NOD	D	Zbtb32 KO	(NOD.Zbtb 32+/- (lineB)) x SAME	1	20.7	20.7
P6495	F	2016-02-19	R2704.1	-/-	NOD	B	Zbtb32KO	(NOD.Zbtb 32+/- (Line B)) x SAME	1	18.7	18.7
P7473	F	2016-05-03	R2762.2	-/-	NOD	B	Zbtb32 KO	(NOD.Zbtb 32+/-) x SAME (Line B)	1	18.4	18.4
P5226	F	2015-11-09	R2552.3	-/-	NOD	B	Zbtb32KO	(NOD.Zbtb 32+/-) x SAME	1	8	8
[truncated: 61 more columns]

## Sheet: Pivot
eartag ID	sex	D.O.B.	cage ID	genotype	strain	Allele	line	history	Diabetes?	Age of onset?
P4482	F	2015-09-06	R2488.4	+/-	NOD	C/D	Zbtb32KO	(NOD.Zbtb 32KO) x (NOD/LtJ)	1	20.4
P4483	F	2015-09-06	R2488.4	+/-	NOD	C/D	Zbtb32KO	(NOD.Zbtb 32KO) x (NOD/LtJ)	1	24.4		Row Labels	Average of Age of onset?
P4484	F	2015-09-06	R2488.4	+/-	NOD	C/D	Zbtb32KO	(NOD.Zbtb 32KO) x (NOD/LtJ)	1	18.1		R2488.4	20.4
P4485	F	2015-09-06	R2488.4	+/-	NOD	C/D	Zbtb32KO	(NOD.Zbtb 32KO) x (NOD/LtJ)	1	9.7		R2489.4	25.9
P4486	F	2015-09-06	R2488.4	+/-	NOD	C/D	Zbtb32KO	(NOD.Zbtb 32KO) x (NOD/LtJ)	1	29.4		R2552.3	15.55
P4648	F	2015-09-19	R2489.4	+/-	NOD	A/B	Zbtb32KO	(NOD.Zbtb 32KO) x (NOD/LtJ)	1	25.9		R2552.4	30.9
P5225	F	2015-11-09	R2552.3	+/+	NOD	B	Zbtb32KO	(NOD.Zbtb 32+/-) x SAME	1	23.1		R2553.1	19.15
P5226	F	2015-11-09	R2552.3	-/-	NOD	B	Zbtb32KO	(NOD.Zbtb 32+/-) x SAME	1	8		R2553.2	21.525
P5518	F	2015-12-10	R2552.4	-/-	NOD	B	Zbtb32 KO	(NOD.Zbtb 32+/-) x SAME	0	n/a		R2655.1	25.85
P5519	F	2015-12-10	R2552.4	-/-	NOD	B	Zbtb32 KO	(NOD.Zbtb 32+/-) x SAME	0	n/a		R2655.2	25.94
P4871	F	2015-10-01	R2553.1	+/-	NOD	C	Zbtb32KO	(NOD.Zbtb 32+/-) x SAME	1	17.7		R2678.3	15.9667
P4872	F	2015-10-01	R2553.1	+/+	NOD	C	Zbtb32KO	(NOD.Zbtb 32+/-) x SAME	1	20.6		R2679.1	23.9333
P5055	F	2015-10-29	R2553.2	-/-	NOD	C	Zbtb32KO	(NOD.Zbtb 32+/-) x SAME	1	21.7		R2679.2	17
P5058	F	2015-10-29	R2553.2	+/-	NOD	C	Zbtb32KO	(NOD.Zbtb 32+/-) x SAME	1	18		R2680.2	30.7
P5059	F	2015-10-29	R2553.2	+/-	NOD	C	Zbtb32KO	(NOD.Zbtb 32+/-) x SAME	1	17.7		R2681.1	12
P5060	F	2015-10-29	R2553.2	+/-	NOD	C	Zbtb32KO	(NOD.Zbtb 32+/-) x SAME	1	28.7		R2681.2	25.9
P5522	F	2015-12-17	R2655.1	-/-	NOD	D	Zbtb32 KO	(NOD.Zbtb 32+/- (lineB)) x SAME	1	20.7		R2703.1	18.4
P5523	F	2015-12-17	R2655.1	+/+	NOD	D	Zbtb32 KO	(NOD.Zbtb 32+/- (lineB)) x SAME	0	n/a		R2703.2	16.85
P6122	F	2016-01-26	R2655.2	+/+	NOD	D	Zbtb32KO	(NOD.Zbtb 32+/- (lineD)) x SAME	1	18.1		R2704.1	19.7
P6124	F	2016-01-26	R2655.2	+/+	NOD	D	Zbtb32KO	(NOD.Zbtb 32+/- (lineD)) x SAME	1	23.1		R2706.1	19.6
P6120	F	2016-01-26	R2655.2	+/+	NOD	D	Zbtb32KO	(NOD.Zbtb 32+/- (lineD)) x SAME	0	n/a		R2759.1	14.14
P6123	F	2016-01-26	R2655.2	+/+	NOD	D	Zbtb32KO	(NOD.Zbtb 32+/- (lineD)) x SAME	0	n/a		R2760.1	#DIV/0!
P6125	F	2016-01-26	R2655.2	+/+	NOD	D	Zbtb32KO	(NOD.Zbtb 32+/- (lineD)) x SAME	0	n/a		R2760.2	#DIV/0!
P7015	F	2016-04-05	R2678.3	-/- line B	NOD	B	Zbtb32 KO	((NOD.Zbtb 32-/-) x SAME (Line B)	1	17.7		R2761.1	#DIV/0!
P7018	F	2016-04-05	R2678.3	-/- line B	NOD	B	Zbtb32 KO	((NOD.Zbtb 32-/-) x SAME (Line B)	1	15.1		R2762.2	18.4
P7020	F	2016-04-05	R2678.3	-/- line B	NOD	B	Zbtb32 KO	((NOD.Zbtb 32-/-) x SAME (Line B)	1	15.1		R2763.1	18.1
P7016	F	2016-04-05	R2678.3	-/- line B	NOD	B	Zbtb32 KO	((NOD.Zbtb 32-/-) x SAME (Line B)	0	n/a		R2769.1	18.3
P7017	F	2016-04-05	R2678.3	-/- line B	NOD	B	Zbtb32 KO	((NOD.Zbtb 32-/-) x SAME (Line B)	0	n/a		R2770.1	20.45
P7019	F	2016-04-05	R2678.3	-/- line B	NOD	B	Zbtb32 KO	((NOD.Zbtb 32-/-) x SAME (Line B)	0	n/a		R2771.1	#DIV/0!
P7021	F	2016-04-05	R2678.3	-/- line B	NOD	B	Zbtb32 KO	((NOD.Zbtb 32-/-) x SAME (Line B)	0	n/a		R2802.1	15.6
P5997	F	2016-01-18	R2679.1	+/+	NOD	B	Zbtb32KO	(NOD.Zbtb 32+/-) x SAME (Line B)	1	28.4		R2805.1	#DIV/0!
P5999	F	2016-01-18	R2679.1	+/+	NOD	B	Zbtb32KO	(NOD.Zbtb 32+/-) x SAME (Line B)	1	13.1		Grand Total	21.0026
P5996	F	2016-01-18	R2679.1	-/-	NOD	B	Zbtb32KO	(NOD.Zbtb 32+/-) x SAME (Line B)	0	n/a
P6959	F	2016-03-28	R2679.2	+/-	NOD	B	Zbtb32KO	(NOD.Zbtb 32+/-) x SAME (Line B)	1	19.4
P6960	F	2016-03-28	R2679.2	+/-	NOD	B	Zbtb32KO	(NOD.Zbtb 32+/-) x SAME (Line B)	1	14.6
P6958	F	2016-03-28	R2679.2	-/-	NOD	B	Zbtb32KO	(NOD.Zbtb 32+/-) x SAME (Line B)	0	n/a
P6284	F	2016-02-12	R2680.2	-/-	NOD	B	Zbtb32KO	(NOD.Zbtb 32+/-) x SAME (Line B)	1	30.7
P6115	F	2016-01-21	R2681.1	+/+	NOD	C	Zbtb32KO	(NOD.Zbtb 32+/-) x SAME (Line C)	1	12
P6276	F	2016-02-10	R2681.2	+/-	NOD	C	Zbtb32KO	(NOD.Zbtb 32+/-) x SAME (Line C)	1	26.1
P6277	F	2016-02-10	R2681.2	-/-	NOD	C	Zbtb32KO	(NOD.Zbtb 32+/-) x SAME (Line C)	1	21.3
P6278	F	2016-02-10	R2681.2	+/-	NOD	C	Zbtb32KO	(NOD.Zbtb 32+/-) x SAME (Line C)	1	30.3
P6409	F	2016-02-21	R2703.1	+/+	NOD	B	Zbtb32KO	(NOD.Zbtb 32+/- (Line B)) x SAME	1	18.4
P6410	F	2016-02-21	R2703.1	+/-	NOD	B	Zbtb32KO	(NOD.Zbtb 32+/- (Line B)) x SAME	0	n/a
P6792	F	2016-03-22	R2703.2	+/-	NOD	B	Zbtb32KO	(NOD.Zbtb 32+/- (Line C)) x SAME	1	18.3
P6793	F	2016-03-22	R2703.2	+/-	NOD	B	Zbtb32KO	(NOD.Zbtb 32+/- (Line C)) x SAME	1	15.4
P6494	F	2016-02-19	R2704.1	+/-	NOD	B	Zbtb32KO	(NOD.Zbtb 32+/- (Line B)) x SAME	1	18.7
P6495	F	2016-02-19	R2704.1	-/-	NOD	B	Zbtb32KO	(NOD.Zbtb 32+/- (Line B)) x SAME	1	18.7
P6496	F	2016-02-19	R2704.1	-/-	NOD	B	Zbtb32KO	(NOD.Zbtb 32+/- (Line B)) x SAME	1	21.7
P6991	F	2016-04-02	R2706.1	+/-	NOD	C	Zbtb32KO	(NOD.Zbtb 32+/-) x (NOD.Zbtb 32 -/-	1	15.6
P6992	F	2016-04-02	R2706.1	+/-	NOD	C	Zbtb32KO	(NOD.Zbtb 32+/-) x (NOD.Zbtb 32 -/-	1	23.6
P6993	F	2016-04-02	R2706.1	+/-	NOD	C	Zbtb32KO	(NOD.Zbtb 32+/-) x (NOD.Zbtb 32 -/-	0	n/a
P7024	F	2016-04-05	R2759.1	+/- B	NOD	B	Zbtb32 KO	(NOD.Zbtb 32+/-) x (NOD.Zbtb32 -/-)	1	14.14
P7025	F	2016-04-05	R2759.1	+/- B	NOD	B	Zbtb32 KO	(NOD.Zbtb 32+/-) x (NOD.Zbtb32 -/-)	0	n/a
P7040	F	2016-04-07	R2760.1	+/- B	NOD	B	Zbtb32 KO	(NOD.Zbtb 32+/-) x SAME (Line B)	0	n/a
P7461	F	2016-05-03	R2760.2	-/-	NOD	B	Zbtb32 KO	(NOD.Zbtb 32+/-) x SAME (Line B)	0	n/a
P7462	F	2016-05-03	R2760.2	+/+	NOD	B	Zbtb32 KO	(NOD.Zbtb 32+/-) x SAME (Line B)	0	n/a
P7011	F	2016-04-04	R2761.1	-/-	NOD	B	Zbtb32KO	(NOD.Zbtb 32+/-) x SAME (Line B)	0	n/a
P7013	F	2016-04-04	R2761.1	+/-	NOD	B	Zbtb32KO	(NOD.Zbtb 32+/-) x SAME (Line B)	0	n/a
P7473	F	2016-05-03	R2762.2	-/-	NOD	B	Zbtb32 KO	(NOD.Zbtb 32+/-) x SAME (Line B)	1	18.4
P7471	F	2016-05-03	R2762.2	+/+	NOD	B	Zbtb32 KO	(NOD.Zbtb 32+/-) x SAME (Line B)	0	n/a
P7472	F	2016-05-03	R2762.2	+/-	NOD	B	Zbtb32 KO	(NOD.Zbtb 32+/-) x SAME (Line B)	0	n/a
P7031	F	2016-04-06	R2763.1	+/- B	NOD	B	Zbtb32 KO	(NOD.Zbtb 32+/-) x SAME (Line B)	1	18.1
P7029	F	2016-04-06	R2763.1	+/- B	NOD	B	Zbtb32 KO	(NOD.Zbtb 32+/-) x SAME (Line B)	0	n/a
P7030	F	2016-04-06	R2763.1	+/- B	NOD	B	Zbtb32 KO	(NOD.Zbtb 32+/-) x SAME (Line B)	0	n/a
P7032	F	2016-04-06	R2763.1	+/- B	NOD	B	Zbtb32 KO	(NOD.Zbtb 32+/-) x SAME (Line B)	0	n/a
P7033-runt	F	2016-04-06	R2763.1	-/- line B	NOD	B	Zbtb32 KO	(NOD.Zbtb 32+/-) x SAME (Line B)	0	n/a
P7034	F	2016-04-06	R2763.1	-/- line B	NOD	B	Zbtb32 KO	(NOD.Zbtb 32+/-) x SAME (Line B)	0	n/a
P7098	F	2016-04-09	R2769.1	-/- B	NOD	B	Zbtb32 KO	(NOD.Zbtb 32+/-) x (NOD.Zbtb32 -/-)	1	17.7
P7099	F	2016-04-09	R2769.1	+/- B	NOD	B	Zbtb32 KO	(NOD.Zbtb 32+/-) x (NOD.Zbtb32 -/-)	1	19.5
P7102	F	2016-04-09	R2769.1	+/- B	NOD	B	Zbtb32 KO	(NOD.Zbtb 32+/-) x (NOD.Zbtb32 -/-)	1	17.7
P7100	F	2016-04-09	R2769.1	-/- B	NOD	B	Zbtb32 KO	(NOD.Zbtb 32+/-) x (NOD.Zbtb32 -/-)	0	n/a
P7101	F	2016-04-09	R2769.1	+/- B	NOD	B	Zbtb32 KO	(NOD.Zbtb 32+/-) x (NOD.Zbtb32 -/-)	0	n/a
P7109	F	2016-04-09	R2770.1	+/- B	NOD	B	Zbtb32 KO	(NOD.Zbtb 32+/-) x SAME (Line B)	1	18.3
P7110	F	2016-04-09	R2770.1	+/- B	NOD	B	Zbtb32 KO	(NOD.Zbtb 32+/-) x SAME (Line B)	1	22.6
P7115	F	2016-04-09	R2771.1	+/- B	NOD	B	Zbtb32 KO	(NOD.Zbtb 32+/-) x SAME (Line B)	0	n/a
P7580	F	2016-05-06	R2802.1	+/-	NOD	B	Zbtb32 KO	(NOD.Zbtb 32+/-) x SAME (line B)	1	15.6
P7578	F	2016-05-06	R2802.1	-/-	NOD	B	Zbtb32 KO	(NOD.Zbtb 32+/-) x SAME (line B)	0	n/a
P7579	F	2016-05-06	R2802.1	-/-	NOD	B	Zbtb32 KO	(NOD.Zbtb 32+/-) x SAME (line B)	0	n/a
P7581	F	2016-05-06	R2802.1	-/-	NOD	B	Zbtb32 KO	(NOD.Zbtb 32+/-) x SAME (line B)	0	n/a
P7487	F	2016-05-03	R2805.1	+/-	NOD	B	Zbtb32 KO	(NOD.Zbtb 32+/-) x SAME (Line B)	0	n/a
P7488	F	2016-05-03	R2805.1	-/-	NOD	B	Zbtb32 KO	(NOD.Zbtb 32+/-) x SAME (Line B)	0	n/a
P7489	F	2016-05-03	R2805.1	+/-	NOD	B	Zbtb32 KO	(NOD.Zbtb 32+/-) x SAME (Line B)	0	n/a
P7490	F	2016-05-03	R2805.1	+/-	NOD	B	Zbtb32 KO	(NOD.Zbtb 32+/-) x SAME (Line B)	0	n/a
