# Supplementary material for: Loss of Zbtb32 in NOD mice does not significantly alter T cell responses
Source: F1000Res. 2018 Nov 5;7:318. Originally published 2018 Mar 14. [Version 2] doi: 10.12688/f1000research.13864.2 (PMC5909056; doi:10.12688/f1000research.13864.2)
Supplement: Raw flow cytometry data from 8 week-old mice — Raw flow cytometry sample data and the FlowJo analysis file for resting splenocytes and lymphocytes from 8 week old mice. [file f1000research-7-18503-s0002.tgz]

Archive with 1 entries (1 files):
- 5186acf9-93fe-43dd-ba04-5919463922f4_Dataset_3__Zbtb32KO_Flow_Data.pzf
