# Supplementary material for: Loss of Zbtb32 in NOD mice does not significantly alter T cell responses
Source: F1000Res. 2018 Nov 5;7:318. Originally published 2018 Mar 14. [Version 2] doi: 10.12688/f1000research.13864.2 (PMC5909056; doi:10.12688/f1000research.13864.2)
Supplement: Raw flow cytometry data from ex vivo stimulated splenocytes — Raw flow cytometry sample data and the FlowJo analysis file for ex vivo stimulated splenocytes, including cell proliferation and cytokine production. [file f1000research-7-18503-s0003.tgz]

Archive with 1 entries (1 files):
- 7ac926ea-a7c1-4cdb-a270-72ba89acfa03_Dataset_4__Zbtb32KO_InVitro_Stim_Flow.pzf
