# Supplementary material for: Loss of Zbtb32 in NOD mice does not significantly alter T cell responses
Source: F1000Res. 2018 Nov 5;7:318. Originally published 2018 Mar 14. [Version 2] doi: 10.12688/f1000research.13864.2 (PMC5909056; doi:10.12688/f1000research.13864.2)
Supplement: Diabetes incidence in NOD.Zbtb32 -/- mice [file f1000research-7-18503-s0004.tgz]

Archive with 1 entries (1 files):
- ba7d097d-d716-47b4-82ec-d204fbb95b58_Dataset_5__Zbtb32KO_Diabetes_Incidence.pzf
