# Supplementary material for: Loss of Zbtb32 in NOD mice does not significantly alter T cell responses
Source: F1000Res. 2018 Nov 5;7:318. Originally published 2018 Mar 14. [Version 2] doi: 10.12688/f1000research.13864.2 (PMC5909056; doi:10.12688/f1000research.13864.2)
Supplement: Alignment [file f1000research-7-18503-s0005.tgz]

Archive with 1 entries (1 files):
- 1be6f759-047d-45af-a2ea-c99f886af0dc_Dataset_6_Alignment.docx
