# Supplementary material for: Loss of Zbtb32 in NOD mice does not significantly alter T cell responses
Source: F1000Res. 2018 Nov 5;7:318. Originally published 2018 Mar 14. [Version 2] doi: 10.12688/f1000research.13864.2 (PMC5909056; doi:10.12688/f1000research.13864.2)
Supplement: Supplementary file 11 [file f1000research-7-18503-s0010.tgz]

Archive with 1 entries (1 files):
- 5f8ee534-bf0f-4105-954f-8dd87bb33806.PNG
